# Supplementary material for: Aqua­bis(triphenyl­phosphine-κP)copper(I) tetra­fluoridoborate
Source: Acta Crystallogr Sect E Struct Rep Online. 2009 Jul 29;65(Pt 8):m1001. doi: 10.1107/S1600536809029559 (PMC2977191; doi:10.1107/S1600536809029559)
Supplement: Supplementary file 2 [file e-65-m1001-Isup2.hkl]

# 
# h,k,l, Fc-squared, Fo-squared, sigma(Fo-squared) and status flag 
# 
data_I
_shelx_title ' 081128f in P2(1)/n' 
_shelx_refln_list_code          4 
_shelx_F_calc_maximum      423.07 
_exptl_crystal_F_000      1424.00 
_reflns_d_resolution_high  0.8406 
 
loop_ 
 _symmetry_equiv_pos_as_xyz 
 'x, y, z' 
 '-x+1/2, y+1/2, -z+1/2' 
 '-x, -y, -z' 
 'x-1/2, -y-1/2, z-1/2' 
 
_cell_length_a    13.9737 
_cell_length_b    12.4258 
_cell_length_c    19.4276 
_cell_angle_alpha  90.000 
_cell_angle_beta   94.521 
_cell_angle_gamma  90.000 
 
_shelx_F_squared_multiplier     1.000 
 
loop_ 
 _refln_index_h 
 _refln_index_k 
 _refln_index_l 
 _refln_F_squared_calc 
 _refln_F_squared_meas 
 _refln_F_squared_sigma 
 _refln_observed_status 
   2   0   0     6429.53     6577.50    256.37 o 
   4   0   0     3223.37     2802.91    119.75 o 
   6   0   0    10726.25    12145.45    479.91 o 
   8   0   0      144.63      137.35     36.37 o 
  10   0   0       34.54       12.58     27.41 o 
  12   0   0      502.54      594.78    113.11 o 
  14   0   0      411.85      171.61     87.75 o 
  16   0   0       16.34        1.95     81.90 o 
   1   1   0     5360.36     4655.50    152.23 o 
   2   1   0     3364.20     2568.20     88.64 o 
   3   1   0      812.72     1017.97     35.81 o 
   4   1   0     7533.42     8454.93    212.50 o 
   5   1   0     2197.42     2238.52     63.99 o 
   6   1   0     1146.52      845.07     32.05 o 
   7   1   0     5908.04     5346.49    150.68 o 
   8   1   0       61.95       80.80     20.56 o 
   9   1   0       69.92       55.43     22.04 o 
  10   1   0       60.90       55.17     24.49 o 
  11   1   0        8.94      -25.05     42.90 o 
  12   1   0     1535.69     1521.32     71.37 o 
  13   1   0       33.46      -12.88     46.34 o 
  14   1   0      323.75      401.41     77.68 o 
  15   1   0       19.28       22.85     56.33 o 
  16   1   0      290.93      289.22     78.27 o 
   0   2   0    11166.83    13020.74    678.63 o 
   1   2   0      684.62      574.33     25.69 o 
   2   2   0       30.14       -4.76     13.10 o 
   3   2   0     8299.97     9830.38    321.60 o 
   4   2   0      317.41      240.46     26.63 o 
   5   2   0      510.48      522.44     46.84 o 
   6   2   0     3403.70     3598.49    113.11 o 
   7   2   0       81.40       57.76     15.48 o 
   8   2   0     2275.95     1608.03     47.38 o 
   9   2   0     1123.03      941.40     39.70 o 
  10   2   0       38.60       42.80     33.79 o 
  11   2   0      601.61      610.93     93.44 o 
  12   2   0      169.43      208.40     50.59 o 
  13   2   0      762.23      932.58     71.70 o 
  14   2   0      387.70      506.68     82.74 o 
  15   2   0        1.23       81.43     61.87 o 
  16   2   0       24.33      -19.43     59.69 o 
   1   3   0    11163.93    10020.21    315.73 o 
   2   3   0    17939.75    19344.57    506.65 o 
   3   3   0     1667.93     1343.26     59.10 o 
   4   3   0       17.27       17.78     17.94 o 
   5   3   0      199.08      136.97     26.16 o 
   6   3   0        8.70        1.25     22.55 o 
   7   3   0     3367.78     3187.10    102.91 o 
   8   3   0      369.87      377.53     34.57 o 
   9   3   0      652.76      765.30     60.79 o 
  10   3   0      748.46      877.33     73.27 o 
  11   3   0        7.40      -41.86     34.40 o 
  12   3   0      130.17      264.33     66.19 o 
  13   3   0      461.01      413.25     54.89 o 
  14   3   0       41.86       85.47     56.49 o 
  15   3   0      152.93      143.83     70.76 o 
  16   3   0      147.78      156.85     75.14 o 
   0   4   0     7150.85     6402.14    352.97 o 
   1   4   0    17504.60    18957.89    703.23 o 
   2   4   0     1723.87     1808.73     92.36 o 
   3   4   0     1836.16     2012.89     68.96 o 
   4   4   0      290.42      277.83     35.27 o 
   5   4   0     3531.34     3360.41    238.65 o 
   6   4   0     1551.43     1766.36    117.57 o 
   7   4   0      140.09       85.51     35.00 o 
   8   4   0      436.53      468.11     80.00 o 
   9   4   0     2843.35     2777.85    175.34 o 
  10   4   0       11.09        2.65     34.67 o 
  11   4   0      828.42      834.74    176.07 o 
  12   4   0       77.04       48.85     76.05 o 
  13   4   0      550.41      516.34     59.79 o 
  14   4   0      155.40       17.85     41.61 o 
  15   4   0        0.83       87.75     67.57 o 
   1   5   0     9596.82     9041.46    349.55 o 
   2   5   0     4136.15     4690.56    162.71 o 
   3   5   0     4468.53     4267.17    124.71 o 
   4   5   0       11.38      -20.44     14.45 o 
   5   5   0     1096.84      965.98     65.57 o 
   6   5   0     2589.64     2458.71    153.90 o 
   7   5   0     7684.04     7466.50    422.78 o 
   8   5   0       35.97       23.50     35.42 o 
   9   5   0       17.82       13.78     33.26 o 
  10   5   0      187.67      147.24     46.12 o 
  11   5   0       68.73       51.60     45.82 o 
  12   5   0      226.22      348.28     77.83 o 
  13   5   0      192.19      205.62     47.44 o 
  14   5   0       60.42       11.78     43.05 o 
  15   5   0      186.41       84.31     58.42 o 
   0   6   0     3641.92     3190.34    200.86 o 
   1   6   0      133.76      107.50     32.33 o 
   2   6   0     1131.20     1211.14     49.13 o 
   3   6   0     1790.53     1884.28     65.79 o 
   4   6   0      147.25      137.66     27.76 o 
   5   6   0      892.60      787.30     81.97 o 
   6   6   0      391.65      323.01    120.26 o 
   7   6   0      965.09      922.38     71.66 o 
   8   6   0     1604.98     1545.28     86.51 o 
   9   6   0     1073.82     1319.76     86.54 o 
  10   6   0       12.23       10.84     43.15 o 
  11   6   0      488.71      485.45     70.73 o 
  12   6   0        0.94      -19.60     39.82 o 
  13   6   0      184.95      116.33     46.71 o 
  14   6   0       53.94        0.76     44.26 o 
  15   6   0        0.26      -19.86     41.35 o 
   1   7   0     3351.90     3104.54    208.66 o 
   2   7   0      983.15      874.66     44.37 o 
   3   7   0        5.75       -7.70     18.04 o 
   4   7   0      251.00      320.38     63.10 o 
   5   7   0      480.46      604.92     78.56 o 
   6   7   0      652.39      765.51    150.16 o 
   7   7   0     1381.99     1399.34     88.05 o 
   8   7   0       78.76       25.40     41.13 o 
   9   7   0       69.73       26.96     43.72 o 
  10   7   0        2.78      -10.99     44.94 o 
  11   7   0      388.55      515.94     90.31 o 
  12   7   0      732.08      602.98     78.23 o 
  13   7   0      211.62      247.77     50.73 o 
  14   7   0        0.83      -48.34     41.12 o 
   0   8   0     8249.69     8106.52    468.02 o 
   1   8   0      381.04      317.00     42.88 o 
   2   8   0     1002.13      920.89     49.19 o 
   3   8   0       83.87       76.84     33.78 o 
   4   8   0       21.96       -6.78     40.66 o 
   5   8   0      235.93      244.54     61.35 o 
   6   8   0      102.50       77.58     62.40 o 
   7   8   0      233.14      223.20     88.73 o 
   8   8   0     2613.47     2517.60    339.32 o 
   9   8   0      424.91      531.75     96.84 o 
  10   8   0       57.17      -48.44     60.14 o 
  11   8   0       75.93       24.18     37.83 o 
  12   8   0        0.91      -55.50     37.00 o 
  13   8   0        0.50      -39.79     37.85 o 
   1   9   0      628.32      726.24     76.30 o 
   2   9   0      458.45      518.98     93.45 o 
   3   9   0        1.59       -4.00     42.04 o 
   4   9   0      428.83      389.21     72.46 o 
   5   9   0      226.89      270.52    117.98 o 
   6   9   0     1521.73     1649.66    118.37 o 
   7   9   0       22.11       34.93     61.35 o 
   8   9   0       92.53       62.40     63.43 o 
   9   9   0       91.52      -13.65     83.85 o 
  10   9   0        1.43      -43.08     45.09 o 
  11   9   0      155.66       57.44     48.31 o 
  12   9   0       76.50        3.26     42.76 o 
  13   9   0       40.93      -61.27     40.85 o 
   0  10   0     1616.08     1663.97    104.05 o 
   1  10   0      202.35      204.58     36.72 o 
   2  10   0        2.29      -19.50     56.55 o 
   3  10   0        3.08       11.70     70.20 o 
   4  10   0        5.33      -13.34     52.18 o 
   5  10   0       87.13       83.79     99.45 o 
   6  10   0      362.48      486.77    165.76 o 
   7  10   0       58.34        1.95     78.00 o 
   8  10   0      205.37      290.56    115.06 o 
   9  10   0      139.87       68.39     53.25 o 
  10  10   0       60.03       21.07     58.92 o 
  11  10   0        0.11      -38.68     48.76 o 
  12  10   0        0.29      -56.22     47.57 o 
   1  11   0      352.67      417.00     52.56 o 
   2  11   0     1616.25     1608.32     93.55 o 
   3  11   0       24.30       -0.04     44.40 o 
   4  11   0       21.70      -34.98     44.16 o 
   5  11   0      310.86      349.55     86.99 o 
   6  11   0      249.11      262.18     65.75 o 
   7  11   0       42.46      -14.89     50.16 o 
   8  11   0       25.67      -47.19     47.49 o 
   9  11   0      253.63      307.10     71.30 o 
  10  11   0      130.96       80.64     59.92 o 
  11  11   0        6.10      -69.78     52.61 o 
   0  12   0       98.41      193.04     61.87 o 
   1  12   0      330.83      488.34    127.51 o 
   2  12   0       29.16        7.64     51.36 o 
   3  12   0       16.87      -42.83     48.00 o 
   4  12   0       28.63       62.29     54.09 o 
   5  12   0      363.13      538.41     82.83 o 
   6  12   0       33.02      -43.79     51.67 o 
   7  12   0       13.12      -24.21     51.93 o 
   8  12   0       17.62       41.20     61.04 o 
   9  12   0       10.37      -67.59     53.61 o 
   1  13   0      301.02      253.51     95.55 o 
   2  13   0       14.18      -10.87     45.01 o 
   3  13   0       85.73       96.89     56.49 o 
   4  13   0       15.45      -67.87     47.34 o 
   5  13   0      287.86      264.98     81.41 o 
   6  13   0       26.01      -52.50     66.15 o 
   7  13   0       98.26      140.77     68.94 o 
   0  14   0        1.06       -7.80     68.25 o 
   1  14   0      307.40      237.91    101.40 o 
   2  14   0      148.31      226.21    111.16 o 
   3  14   0        5.36      -28.71     57.04 o 
   4  14   0       15.46      -11.04     72.78 o 
   5  14   0        5.77      -33.67     54.19 o 
 -15   0   1      558.11      723.48    144.31 o 
 -13   0   1      698.13      641.58    124.81 o 
 -11   0   1        8.34      -31.87     29.85 o 
  -9   0   1      415.04      280.10     32.31 o 
  -7   0   1      118.51       36.99     18.23 o 
  -5   0   1    34024.53    35102.19   1417.43 o 
  -3   0   1      221.18       70.03     12.90 o 
  -1   0   1      203.82       19.40      7.08 o 
   3   0   1   178987.33   190427.83   7183.90 o 
   5   0   1       32.46       45.64     21.93 o 
   7   0   1     1758.15     1942.11    116.03 o 
   9   0   1      321.30      200.95     41.63 o 
  11   0   1      111.34      161.86     52.40 o 
  13   0   1      422.60      503.12    115.06 o 
  15   0   1      498.43      549.92    132.61 o 
 -16   1   1        5.02        3.90     59.25 o 
 -15   1   1      363.10      302.03     84.83 o 
 -14   1   1       62.32       49.95     53.72 o 
 -13   1   1      605.56      582.33     83.98 o 
 -12   1   1      184.90      182.28     41.78 o 
 -11   1   1       52.33       83.80     26.49 o 
 -10   1   1       13.95       17.30     18.63 o 
  -9   1   1     1194.97     1142.79     35.09 o 
  -8   1   1        2.02      -16.42     15.11 o 
  -7   1   1     6969.47     7151.78    166.68 o 
  -6   1   1      100.40      120.60     15.09 o 
  -5   1   1     5381.00     4850.66    113.52 o 
  -4   1   1     8222.36     7689.23    194.28 o 
  -3   1   1     5083.13     5629.01    142.58 o 
  -2   1   1       14.54       99.54     11.53 o 
  -1   1   1    54329.10    52599.62   1385.80 o 
   0   1   1     2109.55     2365.92    111.80 o 
   1   1   1      641.16      395.22     15.24 o 
   2   1   1      170.97      321.50     20.08 o 
   3   1   1     3480.62     3804.00    110.28 o 
   4   1   1     4088.69     4266.83    124.77 o 
   5   1   1     5530.17     6571.73    188.62 o 
   6   1   1       49.53       18.50     17.27 o 
   7   1   1     2106.60     1695.45     63.01 o 
   8   1   1     2076.26     1827.88     63.18 o 
   9   1   1       11.43      -22.62     16.69 o 
  10   1   1      301.62      241.89     36.60 o 
  11   1   1      633.80      817.73    119.35 o 
  12   1   1        2.50      -48.90     32.60 o 
  13   1   1      714.34      820.65    139.43 o 
  14   1   1        0.99      -10.88     48.24 o 
  15   1   1       76.55      104.76     59.25 o 
  16   1   1        2.39       -8.00     59.69 o 
 -16   2   1       10.67       23.27     61.64 o 
 -15   2   1      392.17      335.59     81.32 o 
 -14   2   1      114.97      121.14     63.58 o 
 -13   2   1      360.87      346.34     53.39 o 
 -12   2   1      213.35      147.69     40.32 o 
 -11   2   1        1.63       -6.82     24.09 o 
 -10   2   1      135.71       94.90     31.39 o 
  -9   2   1      338.56      348.43     40.35 o 
  -8   2   1     7911.44     7684.65    201.65 o 
  -7   2   1     2911.60     2709.22     79.05 o 
  -6   2   1       12.54       -4.87     10.59 o 
  -5   2   1     4323.02     4769.92    171.98 o 
  -4   2   1     4003.37     4603.53    160.21 o 
  -3   2   1    10271.85    10547.65    344.66 o 
  -2   2   1     1205.59     1228.06     50.64 o 
  -1   2   1     2511.13     2203.94     96.83 o 
   0   2   1      738.17     1087.92     58.78 o 
   1   2   1     3323.67     4108.18    171.75 o 
   2   2   1      777.21      516.60     19.32 o 
   3   2   1     2379.39     2623.89     79.78 o 
   4   2   1       21.11        4.74     11.06 o 
   5   2   1     3086.36     3144.52     97.48 o 
   6   2   1     1844.76     1783.56     65.02 o 
   7   2   1     1687.64     1673.61    121.03 o 
   8   2   1     2022.37     1802.04     90.50 o 
   9   2   1     1284.74     1107.21     84.68 o 
  10   2   1      268.47      323.91     51.43 o 
  11   2   1     1275.09     1334.67    153.25 o 
  12   2   1      154.51      171.66     50.35 o 
  13   2   1      431.75      408.29     79.28 o 
  14   2   1       64.21       34.91     55.11 o 
  15   2   1      506.90      554.68     89.50 o 
  16   2   1        4.49       62.22     65.49 o 
 -16   3   1        0.33      -59.42     58.30 o 
 -15   3   1      254.43      300.37     75.78 o 
 -14   3   1      379.78      320.58     76.63 o 
 -13   3   1       30.19      -16.48     35.27 o 
 -12   3   1     1182.08     1405.36     69.86 o 
 -11   3   1      109.07      128.99     37.01 o 
 -10   3   1     1785.26     1682.33    115.97 o 
  -9   3   1      104.17      169.66     38.61 o 
  -8   3   1      644.88      587.05    124.11 o 
  -7   3   1     1217.91     1077.54     44.19 o 
  -6   3   1     5128.11     4603.38    242.51 o 
  -5   3   1      417.11      396.88     66.43 o 
  -4   3   1     1438.64     1490.51     65.65 o 
  -3   3   1      646.35      621.04     35.61 o 
  -2   3   1       10.67       33.71     13.67 o 
  -1   3   1    25058.81    26577.10    816.24 o 
   0   3   1    25798.69    27870.33    815.08 o 
   1   3   1    37026.71    39582.48   1444.54 o 
   2   3   1     1020.16      678.47     29.10 o 
   3   3   1       15.66       51.15     16.74 o 
   4   3   1     3619.94     3566.13    160.53 o 
   5   3   1      639.46      654.88     43.86 o 
   6   3   1     1717.14     1661.05     88.10 o 
   7   3   1       93.80       68.19     35.47 o 
   8   3   1     3092.43     2881.67    123.05 o 
   9   3   1       77.42       16.51     29.45 o 
  10   3   1      114.35       75.24     37.12 o 
  11   3   1        8.94      -20.83     33.56 o 
  12   3   1     1204.82     1367.53     98.03 o 
  13   3   1      341.39      368.97     64.99 o 
  14   3   1        0.41        5.31     54.95 o 
  15   3   1       17.28      -81.36     54.35 o 
  16   3   1        6.90      -33.53     64.35 o 
 -15   4   1       83.73      152.11     68.95 o 
 -14   4   1      402.94      466.39     60.39 o 
 -13   4   1       19.66       12.55     35.72 o 
 -12   4   1      144.84      120.86     39.66 o 
 -11   4   1      295.21      265.14     44.55 o 
 -10   4   1       24.43        8.45     43.42 o 
  -9   4   1       24.95        3.25     31.52 o 
  -8   4   1     7494.69     7284.93    339.99 o 
  -7   4   1      112.37      111.06     45.48 o 
  -6   4   1        3.13       -3.60     23.90 o 
  -5   4   1       70.22        6.64     21.50 o 
  -4   4   1       17.76        1.91     17.79 o 
  -3   4   1     2044.05     1964.80    111.94 o 
  -2   4   1     3172.58     3101.25    109.96 o 
  -1   4   1      356.55      419.42     53.63 o 
   0   4   1     6869.86     7698.12    237.79 o 
   1   4   1     3509.59     3145.33    105.40 o 
   2   4   1    15877.97    17259.12    541.00 o 
   3   4   1     1585.06     1533.82     55.04 o 
   4   4   1      226.51      255.27     17.86 o 
   5   4   1     1786.07     1908.06    125.23 o 
   6   4   1     4549.95     3918.12    326.44 o 
   7   4   1        1.00      -35.67     23.78 o 
   8   4   1     1290.70     1275.99    135.74 o 
   9   4   1      197.22      122.46     40.50 o 
  10   4   1       96.68      122.23     57.60 o 
  11   4   1        1.73      -28.63     36.25 o 
  12   4   1      725.81     1129.76     95.34 o 
  13   4   1        9.10      -20.06     45.24 o 
  14   4   1      154.45       76.35     40.35 o 
  15   4   1       99.45       97.15     64.63 o 
 -15   5   1        2.13      -45.55     41.41 o 
 -14   5   1      266.98      239.32     52.20 o 
 -13   5   1       73.85       29.29     41.89 o 
 -12   5   1      324.16      285.38     49.32 o 
 -11   5   1        7.84      -45.26     31.84 o 
 -10   5   1      493.15      570.22    102.77 o 
  -9   5   1      722.86      895.85    102.22 o 
  -8   5   1        0.61      -37.50     30.63 o 
  -7   5   1        3.35       22.89     32.75 o 
  -6   5   1     4452.04     4284.02    368.10 o 
  -5   5   1      124.36      115.38     31.85 o 
  -4   5   1     1036.23     1100.38     39.63 o 
  -3   5   1     8006.96     8362.44    273.96 o 
  -2   5   1     2974.71     2634.89     99.21 o 
  -1   5   1      602.60      783.88     50.80 o 
   0   5   1     9390.70     9514.54    293.62 o 
   1   5   1     3674.18     3856.85    129.81 o 
   2   5   1     4355.72     3970.66    140.63 o 
   3   5   1      125.82      103.47     46.45 o 
   4   5   1      345.11      236.72     45.04 o 
   5   5   1       24.82        0.80     25.58 o 
   6   5   1        1.45        4.85     28.46 o 
   7   5   1     1677.52     1788.73    186.27 o 
   8   5   1     2021.95     2077.64    180.83 o 
   9   5   1      690.80      734.47     72.73 o 
  10   5   1       62.37       21.42     41.54 o 
  11   5   1      151.19      152.29     51.41 o 
  12   5   1      543.24      684.53     81.37 o 
  13   5   1        1.43      -33.09     44.83 o 
  14   5   1        0.79       -2.87     38.02 o 
  15   5   1        0.79       -1.60     40.73 o 
 -15   6   1        0.18      -50.03     42.50 o 
 -14   6   1      199.07      153.47     44.51 o 
 -13   6   1      253.96      272.39     53.58 o 
 -12   6   1      188.88      211.63     48.95 o 
 -11   6   1       15.70       -1.66     36.41 o 
 -10   6   1       31.70      -28.70     33.47 o 
  -9   6   1      281.47      326.35    142.36 o 
  -8   6   1     3884.24     3945.82    303.09 o 
  -7   6   1      640.99      677.65     69.64 o 
  -6   6   1      202.19      148.60     39.31 o 
  -5   6   1      281.81      329.55    113.11 o 
  -4   6   1       22.04       -8.42     14.95 o 
  -3   6   1       21.93       11.72     21.14 o 
  -2   6   1      504.69      399.89     54.67 o 
  -1   6   1      327.53      388.07     66.30 o 
   0   6   1     1302.19     1368.11     61.33 o 
   1   6   1      249.81      217.29     32.22 o 
   2   6   1      109.47      115.86     30.45 o 
   3   6   1        2.14      -23.23     19.58 o 
   4   6   1     3862.98     3800.32    139.68 o 
   5   6   1     1174.99     1204.02     93.85 o 
   6   6   1     4159.76     3977.89    210.45 o 
   7   6   1      371.29      444.50     58.52 o 
   8   6   1        1.03      -15.73     32.94 o 
   9   6   1        7.04      -22.04     36.63 o 
  10   6   1      845.28      823.34     79.73 o 
  11   6   1        4.79      -45.10     43.45 o 
  12   6   1      136.80      170.95     64.66 o 
  13   6   1       28.87       -7.63     50.93 o 
  14   6   1       19.31      -26.12     39.51 o 
  15   6   1        7.96      -26.15     38.28 o 
 -14   7   1       24.24        2.24     41.02 o 
 -13   7   1        2.48        9.72     41.72 o 
 -12   7   1      279.04      309.88     65.02 o 
 -11   7   1       85.52       86.48     42.42 o 
 -10   7   1      926.73     1259.75     82.00 o 
  -9   7   1     1148.45     1190.58    130.32 o 
  -8   7   1      130.62      217.79     63.12 o 
  -7   7   1      233.01      350.33    109.20 o 
  -6   7   1     1912.39     2116.01    217.43 o 
  -5   7   1       24.92       11.80     37.95 o 
  -4   7   1      490.03      509.09     34.59 o 
  -3   7   1      326.21      293.62     53.63 o 
  -2   7   1      219.49      185.62     40.70 o 
  -1   7   1     2100.38     1962.33     83.86 o 
   0   7   1      542.05      581.72     82.42 o 
   1   7   1      523.72      530.49     47.83 o 
   2   7   1      386.34      380.97     36.43 o 
   3   7   1      738.38      843.35     71.46 o 
   4   7   1      548.40      626.64     68.64 o 
   5   7   1      184.52      241.81     58.59 o 
   6   7   1     1183.50     1203.16    100.68 o 
   7   7   1     2359.51     2429.36    254.99 o 
   8   7   1     1369.66     1369.65     88.51 o 
   9   7   1       50.02      -27.23     41.32 o 
  10   7   1      153.94       95.92     60.76 o 
  11   7   1       46.76        8.55     47.47 o 
  12   7   1        0.99      -43.98     46.75 o 
  13   7   1       83.82      170.15     74.42 o 
  14   7   1       20.79        9.35     41.17 o 
 -13   8   1      301.07      279.79     80.78 o 
 -12   8   1       68.03       23.71     43.31 o 
 -11   8   1       28.51      -33.78     37.54 o 
 -10   8   1        4.68      -46.87     31.24 o 
  -9   8   1      347.15      310.52     57.07 o 
  -8   8   1     1300.97     1515.89    101.33 o 
  -7   8   1     2317.19     2342.06    200.86 o 
  -6   8   1      295.94      639.63    122.86 o 
  -5   8   1      558.94      634.87     82.04 o 
  -4   8   1        1.95      -37.05     48.75 o 
  -3   8   1      155.24      136.35     30.98 o 
  -2   8   1       45.51       31.15     26.68 o 
  -1   8   1       81.29       12.56     29.10 o 
   0   8   1      296.61      276.84     44.95 o 
   1   8   1      855.78      871.36     54.05 o 
   2   8   1     2057.29     2071.29     96.59 o 
   3   8   1      169.51       50.75     41.38 o 
   4   8   1      254.09      172.36     53.72 o 
   5   8   1      706.70      838.38    250.59 o 
   6   8   1      473.98      544.30    233.04 o 
   7   8   1        5.09      -34.08     47.20 o 
   8   8   1      619.23      770.62    177.46 o 
   9   8   1      392.73      487.45     70.33 o 
  10   8   1      295.66      374.94     71.14 o 
  11   8   1      372.93      421.66     78.61 o 
  12   8   1       62.14      -33.29     51.08 o 
  13   8   1       39.38      -36.76     38.64 o 
 -13   9   1       29.55      -10.04     44.05 o 
 -12   9   1        3.84       -5.71     50.20 o 
 -11   9   1       16.24        8.47     48.52 o 
 -10   9   1       94.64       23.33     51.00 o 
  -9   9   1      121.10       56.91     50.48 o 
  -8   9   1        3.53      -43.11     39.02 o 
  -7   9   1      535.00      743.56     78.34 o 
  -6   9   1       17.65      -22.11     48.88 o 
  -5   9   1      259.44      254.93     79.18 o 
  -4   9   1       42.13       31.65     39.37 o 
  -3   9   1       21.38      -32.38     33.39 o 
  -2   9   1       34.88        0.57     33.82 o 
  -1   9   1     2402.10     2072.09    118.33 o 
   0   9   1      429.48      566.19     69.71 o 
   1   9   1     1966.57     2054.88    133.88 o 
   2   9   1      413.61      628.06     62.26 o 
   3   9   1      432.12      570.08     83.35 o 
   4   9   1       68.67       18.21     53.63 o 
   5   9   1      869.84      890.11    209.63 o 
   6   9   1      360.74      317.94     98.48 o 
   7   9   1     1642.50     1733.92    369.54 o 
   8   9   1       40.86       70.83     66.78 o 
   9   9   1       65.80      133.13     68.90 o 
  10   9   1       27.20      -92.14     61.43 o 
  11   9   1       91.56      -17.67     69.96 o 
  12   9   1        6.35      -44.56     63.39 o 
  13   9   1      147.18       76.27     54.32 o 
 -12  10   1        6.32      -21.38     51.63 o 
 -11  10   1        0.31      -93.85     62.57 o 
 -10  10   1      173.94       39.10     57.26 o 
  -9  10   1       44.31      -30.95     45.75 o 
  -8  10   1       75.51       82.18     50.80 o 
  -7  10   1      871.19     1068.94    100.15 o 
  -6  10   1      421.14      412.96     70.81 o 
  -5  10   1      864.79     1113.55     97.86 o 
  -4  10   1      203.56      201.68     55.32 o 
  -3  10   1      299.45      321.56     61.50 o 
  -2  10   1       17.64       -2.71     37.87 o 
  -1  10   1      118.04       95.57     42.42 o 
   0  10   1      456.39      580.04     63.38 o 
   1  10   1     1812.66     1879.89     89.94 o 
   2  10   1       98.64       52.14     52.34 o 
   3  10   1       31.38      -69.08     46.06 o 
   4  10   1      538.17      490.55     89.34 o 
   5  10   1      506.36      959.20    165.76 o 
   6  10   1      164.82      146.33     73.76 o 
   7  10   1       34.18       36.09     63.84 o 
   8  10   1      394.83      527.44    124.81 o 
   9  10   1       42.38      -10.66     64.41 o 
  10  10   1       16.22      -26.69     68.00 o 
  11  10   1      137.46      206.71    117.01 o 
  12  10   1        0.35      -64.53     44.95 o 
 -11  11   1       58.48      -15.73     55.21 o 
 -10  11   1       52.64       50.73     59.68 o 
  -9  11   1       58.11       59.00     59.79 o 
  -8  11   1       13.97       -8.19     52.16 o 
  -7  11   1        0.70      -73.50     49.00 o 
  -6  11   1       77.02       55.79     57.22 o 
  -5  11   1       44.22      -12.07     48.39 o 
  -4  11   1      152.01      193.99     58.27 o 
  -3  11   1      155.66       99.90     50.16 o 
  -2  11   1      610.93      714.17     78.59 o 
  -1  11   1      268.07      382.36     45.35 o 
   0  11   1      430.11      762.71     65.57 o 
   1  11   1       57.87      -13.65     68.25 o 
   2  11   1        9.89      -17.38     47.56 o 
   3  11   1      130.46      156.62     65.23 o 
   4  11   1        7.67       24.38     57.91 o 
   5  11   1       78.97       91.92     69.54 o 
   6  11   1       41.14      -78.90     58.59 o 
   7  11   1      227.85      160.01    122.86 o 
   8  11   1        0.83       14.04     68.25 o 
   9  11   1       31.32       -5.85     99.45 o 
  10  11   1       80.89       34.28     53.89 o 
  -9  12   1       36.43       34.98     59.61 o 
  -8  12   1       52.79      -61.69     56.64 o 
  -7  12   1       17.15      -16.83     55.51 o 
  -6  12   1       36.77      -21.54     55.00 o 
  -5  12   1       15.58      -55.81     47.65 o 
  -4  12   1        1.92      -40.76     48.62 o 
  -3  12   1      545.50      682.08     84.37 o 
  -2  12   1      319.86      458.48     71.65 o 
  -1  12   1       59.99       -5.61     43.40 o 
   0  12   1      482.23      674.48    115.06 o 
   1  12   1      165.54      187.89     53.68 o 
   2  12   1       96.96       51.49     50.63 o 
   3  12   1       15.47      -30.96     46.80 o 
   4  12   1       59.70       19.50     83.85 o 
   5  12   1       10.67      -50.70     91.65 o 
   6  12   1      109.12       39.00     93.60 o 
   7  12   1       59.30       97.32     74.05 o 
   8  12   1       79.59       17.06     56.86 o 
   9  12   1      155.89       99.03     62.53 o 
  -7  13   1        1.00      -59.17     56.53 o 
  -6  13   1      298.75      433.52     83.74 o 
  -5  13   1        4.64      -19.48     57.87 o 
  -4  13   1        8.46      -36.53     61.47 o 
  -3  13   1      324.04      501.95    146.35 o 
  -2  13   1      584.71      772.29     86.25 o 
  -1  13   1       11.28       -1.95     70.20 o 
   0  13   1      260.79      208.66     91.65 o 
   1  13   1       28.59      -17.23     63.38 o 
   2  13   1        8.65       24.50     48.53 o 
   3  13   1      134.30       56.19     58.79 o 
   4  13   1       17.52      -29.87     51.19 o 
   5  13   1      236.32      267.05     83.22 o 
   6  13   1       17.68      -16.05     58.08 o 
   7  13   1        6.52      -72.38     55.49 o 
  -5  14   1        1.63      -23.90     54.88 o 
  -4  14   1      124.42       70.10     80.87 o 
  -3  14   1       15.47       62.81     61.96 o 
  -2  14   1       20.67      -37.05     78.00 o 
  -1  14   1        9.62      -21.45     83.85 o 
   0  14   1      132.30      132.04     61.26 o 
   1  14   1        9.29       -9.75     66.30 o 
   2  14   1      213.14      265.21    103.35 o 
   3  14   1      119.19       50.61     61.51 o 
   4  14   1        5.52      -62.97     55.89 o 
   5  14   1       38.41       13.69     61.07 o 
 -16   0   2      180.40      261.31    109.20 o 
 -14   0   2      261.22      288.61    101.40 o 
 -12   0   2     1121.11     1078.40    120.91 o 
 -10   0   2        3.38       -6.51     22.62 o 
  -8   0   2      117.16       70.41     21.31 o 
  -6   0   2    15463.52    15781.32    428.60 o 
  -4   0   2     2968.69     3346.76    116.79 o 
  -2   0   2    32993.91    33027.27   1048.68 o 
   0   0   2      181.51        1.95      5.52 o 
   2   0   2     4462.24     5686.53    224.14 o 
   4   0   2    25300.49    25486.11    978.22 o 
   6   0   2       19.06       11.81     24.10 o 
   8   0   2      965.10      862.06     61.35 o 
  10   0   2     1845.45     1936.73    109.57 o 
  12   0   2     1673.27     1606.87    154.06 o 
  14   0   2      506.66      376.37    111.16 o 
  16   0   2       91.51       15.60     85.80 o 
 -16   1   2      187.46      149.55     97.50 o 
 -15   1   2        0.11       12.57     58.49 o 
 -14   1   2       87.17       15.21     51.37 o 
 -13   1   2      352.15      281.68     63.58 o 
 -12   1   2        2.12      -43.43     28.95 o 
 -11   1   2       82.34       83.40     28.13 o 
 -10   1   2       12.42       13.98     18.95 o 
  -9   1   2      400.62      319.66     24.63 o 
  -8   1   2     3615.20     3398.84     82.68 o 
  -7   1   2     1969.79     1471.22     42.03 o 
  -6   1   2    13736.48    12870.05    270.88 o 
  -5   1   2       70.19       36.82     10.62 o 
  -4   1   2     2394.43     2224.49     52.67 o 
  -3   1   2     1024.77      881.10     24.55 o 
  -2   1   2       55.74        5.08      6.83 o 
  -1   1   2     3847.98     3921.05    124.30 o 
   0   1   2    12900.38    13459.24    416.49 o 
   1   1   2       21.96        2.06      4.94 o 
   2   1   2      291.71      531.49     21.79 o 
   3   1   2     4611.98     4650.58    133.40 o 
   4   1   2     4926.14     5705.87    163.82 o 
   5   1   2    17480.62    19279.25    528.41 o 
   6   1   2     2513.11     2971.03     95.63 o 
   7   1   2      349.60      366.69     33.08 o 
   8   1   2     4077.02     3801.04    195.06 o 
   9   1   2      478.79      501.12     47.29 o 
  10   1   2      429.04      384.15     40.69 o 
  11   1   2      146.21      111.84     40.61 o 
  12   1   2      479.09      650.96     76.85 o 
  13   1   2       25.95       -3.98     49.19 o 
  14   1   2      545.28      649.39     94.40 o 
  15   1   2       26.17      -53.19     49.64 o 
  16   1   2        8.01      -36.36     63.38 o 
 -16   2   2       90.43      161.86     73.76 o 
 -15   2   2      149.09      196.49     71.66 o 
 -14   2   2       36.86       -5.85     48.26 o 
 -13   2   2      200.40      187.40     43.91 o 
 -12   2   2        3.06      -32.41     31.37 o 
 -11   2   2        9.81      -34.23     22.82 o 
 -10   2   2       62.60       58.42     26.01 o 
  -9   2   2      232.23      329.47     28.88 o 
  -8   2   2     2830.12     2106.40     56.62 o 
  -7   2   2     2745.66     2779.72     74.09 o 
  -6   2   2     2943.52     2993.64     79.65 o 
  -5   2   2     3118.58     2933.64     88.95 o 
  -4   2   2        3.03       -8.15      9.33 o 
  -3   2   2     4178.97     4515.63    114.44 o 
  -2   2   2     1374.23     1310.50     38.67 o 
  -1   2   2     1020.82      851.74     34.10 o 
   0   2   2    17313.70    17378.66    538.56 o 
   1   2   2     8585.08     9169.41    252.33 o 
   2   2   2     1991.08     1783.84     50.91 o 
   3   2   2     1213.62      989.50     31.69 o 
   4   2   2       54.64      108.74     16.11 o 
   5   2   2       88.46      128.81     19.58 o 
   6   2   2     3812.53     3410.22    157.91 o 
   7   2   2      573.69      597.80     78.25 o 
   8   2   2        1.17      -23.98     19.44 o 
   9   2   2        9.82       -8.78     26.45 o 
  10   2   2      872.17      932.16    102.50 o 
  11   2   2      228.51      193.04     48.78 o 
  12   2   2     1733.56     1842.59     98.32 o 
  13   2   2       68.84       54.65     53.72 o 
  14   2   2       98.49      105.02     61.87 o 
  15   2   2       50.45      -32.51     50.20 o 
  16   2   2       24.66        3.86     62.01 o 
 -16   3   2       98.97       61.43     60.67 o 
 -15   3   2      138.33      155.66     69.96 o 
 -14   3   2       41.05       37.77     56.55 o 
 -13   3   2      226.34      112.37     43.02 o 
 -12   3   2      109.28       30.20     31.54 o 
 -11   3   2        1.11      -38.31     25.54 o 
 -10   3   2        3.52      -27.66     23.51 o 
  -9   3   2     5158.55     4865.49    156.98 o 
  -8   3   2      108.99      141.00     22.00 o 
  -7   3   2     1174.49      966.95     39.04 o 
  -6   3   2     4309.78     4231.69    113.99 o 
  -5   3   2       49.04       17.10     16.96 o 
  -4   3   2     1390.07     1144.87     54.19 o 
  -3   3   2        3.06        7.20     10.02 o 
  -2   3   2     2099.41     2262.12     78.25 o 
  -1   3   2      214.28      168.56     18.15 o 
   0   3   2      849.56      869.17     48.82 o 
   1   3   2     3353.16     2707.83    113.56 o 
   2   3   2    14032.83    14580.66    362.49 o 
   3   3   2     4563.67     4267.35    113.33 o 
   4   3   2      501.13      550.48     30.28 o 
   5   3   2     8636.65     9907.14    541.55 o 
   6   3   2       20.89      -11.75     20.55 o 
   7   3   2      385.14      398.90     36.06 o 
   8   3   2     1062.56     1025.70     60.37 o 
   9   3   2      940.75      838.14     70.42 o 
  10   3   2       68.71        1.18     32.18 o 
  11   3   2      401.74      399.78     57.33 o 
  12   3   2      109.96      124.42     49.86 o 
  13   3   2      671.14      861.94    140.65 o 
  14   3   2      109.62       64.87     62.01 o 
  15   3   2       55.76      -18.53     63.43 o 
  16   3   2        3.05      -76.05     54.95 o 
 -16   4   2       45.19       93.90     68.90 o 
 -15   4   2      273.89      247.33     71.60 o 
 -14   4   2       33.92      -19.52     38.69 o 
 -13   4   2       72.73       92.03     40.21 o 
 -12   4   2       22.28      -10.46     29.72 o 
 -11   4   2      427.73      597.36     67.34 o 
 -10   4   2        0.04      -40.34     26.89 o 
  -9   4   2       12.80      -11.58     26.53 o 
  -8   4   2      410.35      415.85     53.90 o 
  -7   4   2     6805.80     6504.21    366.49 o 
  -6   4   2     2015.45     2130.42    134.53 o 
  -5   4   2     1153.57     1092.93     48.88 o 
  -4   4   2      349.45      289.50     31.48 o 
  -3   4   2     1223.38     1561.13     54.99 o 
  -2   4   2     1411.31     1393.13     57.08 o 
  -1   4   2      681.41      769.36     33.08 o 
   0   4   2        0.54        9.10     20.55 o 
   1   4   2     1553.20     1816.41     85.19 o 
   2   4   2     1375.67     1256.93     54.76 o 
   3   4   2     1320.79     1087.44     38.03 o 
   4   4   2      152.52      129.24     17.41 o 
   5   4   2       16.00       32.05     15.20 o 
   6   4   2      169.12      112.07     25.60 o 
   7   4   2     4620.19     4134.29    421.97 o 
   8   4   2      504.26      646.14     62.10 o 
   9   4   2      278.84      300.67     49.35 o 
  10   4   2       70.64       59.26     37.48 o 
  11   4   2      199.83      225.25     54.49 o 
  12   4   2        3.65      -12.88     45.14 o 
  13   4   2       20.50      -39.23     43.82 o 
  14   4   2        2.15      -13.01     51.03 o 
  15   4   2      129.87      171.54     75.80 o 
 -15   5   2       78.97       44.23     45.21 o 
 -14   5   2       91.95       45.60     43.48 o 
 -13   5   2       97.03       31.59     36.70 o 
 -12   5   2       46.31      -18.53     30.15 o 
 -11   5   2       87.05       49.78     36.13 o 
 -10   5   2      413.50      393.27     55.17 o 
  -9   5   2     2882.70     2733.13    131.19 o 
  -8   5   2     1290.54     1275.20     62.41 o 
  -7   5   2      275.21      250.19     37.37 o 
  -6   5   2       17.43        9.03     23.12 o 
  -5   5   2     2825.76     2939.66    123.57 o 
  -4   5   2       13.65       18.68     15.61 o 
  -3   5   2      190.48      276.58     27.90 o 
  -2   5   2      180.42      116.49     21.98 o 
  -1   5   2     2363.42     2138.42     82.31 o 
   0   5   2       56.77       44.94     25.30 o 
   1   5   2     2594.29     3271.86    143.33 o 
   2   5   2     2284.92     2438.02     95.99 o 
   3   5   2      823.48      662.13     41.03 o 
   4   5   2      689.50      806.45     34.21 o 
   5   5   2     6649.76     6827.35    264.44 o 
   6   5   2        2.31      -22.04     26.63 o 
   7   5   2     2131.98     2126.50    171.20 o 
   8   5   2      611.81      622.82    141.74 o 
   9   5   2      302.74      269.35     51.93 o 
  10   5   2        0.56      -53.46     35.64 o 
  11   5   2      489.36      462.06    129.13 o 
  12   5   2       70.44       84.68     51.31 o 
  13   5   2      609.72      590.34     80.66 o 
  14   5   2      109.97       88.69     57.72 o 
  15   5   2       33.49       44.73     68.16 o 
 -15   6   2       40.25       28.70     45.41 o 
 -14   6   2       28.76      -14.55     38.69 o 
 -13   6   2      195.76      164.02     44.20 o 
 -12   6   2      148.04      141.06     45.27 o 
 -11   6   2      555.08      626.85     79.37 o 
 -10   6   2       40.28      -20.81     31.63 o 
  -9   6   2        1.16      -14.28     30.74 o 
  -8   6   2       96.59       59.20     33.86 o 
  -7   6   2     1243.24     1223.52     68.40 o 
  -6   6   2       21.40       36.85     31.41 o 
  -5   6   2      192.47       93.54     40.89 o 
  -4   6   2       79.80      123.12     23.93 o 
  -3   6   2      395.52      459.63     46.72 o 
  -2   6   2       21.25      -25.09     16.72 o 
  -1   6   2       14.38       19.26     23.20 o 
   0   6   2     7207.68     8197.32    260.10 o 
   1   6   2     9851.40    10633.77    414.16 o 
   2   6   2     2398.66     2254.39     93.05 o 
   3   6   2      624.60      801.61    131.89 o 
   4   6   2     1782.68     1855.45     79.39 o 
   5   6   2     1150.54     1034.45     42.41 o 
   6   6   2     1672.74     1680.18    132.65 o 
   7   6   2     6447.31     6126.21    522.84 o 
   8   6   2     1727.57     1733.03    171.76 o 
   9   6   2       14.25      -33.23     36.51 o 
  10   6   2       12.99      -28.05     38.36 o 
  11   6   2      125.06      199.05     55.91 o 
  12   6   2      548.60      538.65     77.12 o 
  13   6   2       52.48       20.70     53.83 o 
  14   6   2       28.33      -40.72     52.54 o 
 -14   7   2      350.76      206.27     56.90 o 
 -13   7   2      149.80      149.35     43.14 o 
 -12   7   2        7.56      -24.96     38.19 o 
 -11   7   2       62.64       85.88     39.92 o 
 -10   7   2      141.43      162.99     45.70 o 
  -9   7   2     1932.54     1974.62    166.40 o 
  -8   7   2     1603.91     1479.44     73.98 o 
  -7   7   2     1382.56     1380.11     85.82 o 
  -6   7   2      616.68      720.87     72.01 o 
  -5   7   2       75.29       60.46     45.51 o 
  -4   7   2      336.46      352.06     40.23 o 
  -3   7   2      546.73      591.32     45.44 o 
  -2   7   2      751.22      794.89     67.83 o 
  -1   7   2        8.77      -20.61     23.47 o 
   0   7   2     2998.35     3152.03    118.01 o 
   1   7   2      651.13      686.84    151.13 o 
   2   7   2      406.51      353.48     44.46 o 
   3   7   2     1268.48     1196.36     67.34 o 
   4   7   2      341.89      463.88     45.90 o 
   5   7   2     1300.25     1283.44    102.17 o 
   6   7   2      721.64     1060.22    338.34 o 
   7   7   2      299.71      300.84     66.31 o 
   8   7   2     1092.01     1194.69    107.26 o 
   9   7   2      487.65      538.17     70.42 o 
  10   7   2        7.09      -61.09     40.72 o 
  11   7   2      176.48      141.49     56.45 o 
  12   7   2       26.37       19.64     52.43 o 
  13   7   2        6.02      -67.45     53.88 o 
  14   7   2       16.01      -44.61     59.14 o 
 -13   8   2       67.03       24.37     41.00 o 
 -12   8   2      331.13      313.23     81.98 o 
 -11   8   2      437.31      477.15    115.51 o 
 -10   8   2       38.79       13.11     38.09 o 
  -9   8   2       38.02        6.75     46.50 o 
  -8   8   2      150.60      141.04     49.86 o 
  -7   8   2       45.20       52.66     42.75 o 
  -6   8   2      256.01      257.74     53.52 o 
  -5   8   2      381.62      442.44     74.41 o 
  -4   8   2      129.74       70.17     36.32 o 
  -3   8   2        7.45      -29.65     23.35 o 
  -2   8   2     1548.58     1342.38     61.41 o 
  -1   8   2      906.34      999.63    113.35 o 
   0   8   2     2600.27     2616.87    106.08 o 
   1   8   2      454.95      424.72    117.01 o 
   2   8   2      653.22      694.35     62.48 o 
   3   8   2     1689.99     1763.91    132.13 o 
   4   8   2      270.99      260.56     62.19 o 
   5   8   2       33.45      -15.60     45.50 o 
   6   8   2     2187.20     2308.37    370.52 o 
   7   8   2      102.82      110.71     60.48 o 
   8   8   2       58.08       25.35     52.43 o 
   9   8   2      114.16      136.18     53.95 o 
  10   8   2      139.67      123.91     55.32 o 
  11   8   2       13.88      -38.37     59.15 o 
  12   8   2      398.65      449.88     90.41 o 
  13   8   2       25.83      -10.42     59.62 o 
 -13   9   2        1.79      -74.86     49.91 o 
 -12   9   2       27.69      -31.52     52.11 o 
 -11   9   2        2.35      -37.12     48.63 o 
 -10   9   2       10.76      -64.34     45.88 o 
  -9   9   2       10.05      -74.28     49.52 o 
  -8   9   2      451.85      584.15     99.08 o 
  -7   9   2       53.21       74.65     51.40 o 
  -6   9   2     1365.95     1596.63    106.18 o 
  -5   9   2      122.28       97.86     46.09 o 
  -4   9   2       78.21       49.98     42.92 o 
  -3   9   2       12.50      -38.96     25.97 o 
  -2   9   2        4.71      -23.84     27.25 o 
  -1   9   2        0.04      -19.05     25.77 o 
   0   9   2     2139.10     2132.27     95.18 o 
   1   9   2       81.16       97.86     93.60 o 
   2   9   2        0.97       -2.63     31.52 o 
   3   9   2      945.35      993.56    107.56 o 
   4   9   2     1183.66     1452.18    130.91 o 
   5   9   2       39.24       -5.17     70.20 o 
   6   9   2       24.44       -8.00     54.95 o 
   7   9   2      196.75      217.73     72.46 o 
   8   9   2       51.26       40.95     64.81 o 
   9   9   2       48.61       89.70     62.64 o 
  10   9   2      244.30      289.35     85.46 o 
  11   9   2       13.85        9.50     55.60 o 
  12   9   2      104.80       40.22     61.43 o 
 -12  10   2       83.53      110.64     60.78 o 
 -11  10   2       71.39       71.95     59.09 o 
 -10  10   2       45.18      -12.00     52.06 o 
  -9  10   2       92.30       35.59     53.57 o 
  -8  10   2      336.39      414.06     78.75 o 
  -7  10   2       12.32      -25.60     44.95 o 
  -6  10   2      455.74      699.45     83.74 o 
  -5  10   2        4.54      -56.71     37.81 o 
  -4  10   2      106.48       90.23     46.48 o 
  -3  10   2      212.49      171.03     59.43 o 
  -2  10   2     1062.12     1356.10    133.70 o 
  -1  10   2      674.19      736.46    110.06 o 
   0  10   2      572.51      929.80    273.01 o 
   1  10   2      125.88       93.89     47.20 o 
   2  10   2      398.09      454.35     82.04 o 
   3  10   2      175.44      122.64     62.01 o 
   4  10   2      133.44      103.04     63.22 o 
   5  10   2      209.46      227.72     72.99 o 
   6  10   2     1953.58     1990.51    293.49 o 
   7  10   2       66.17       -1.97     60.63 o 
   8  10   2      117.29       43.98     66.89 o 
   9  10   2       19.68      -71.57     61.87 o 
  10  10   2      112.53       55.88     72.30 o 
  11  10   2       77.06       10.41     73.04 o 
  12  10   2       69.36       47.98     76.52 o 
 -11  11   2       41.42       20.86     59.16 o 
 -10  11   2       98.00      109.81     61.89 o 
  -9  11   2        0.40      -79.35     52.90 o 
  -8  11   2       68.71       34.99     54.64 o 
  -7  11   2      474.17      807.95    112.47 o 
  -6  11   2       46.56       18.22     53.66 o 
  -5  11   2      225.99      332.26     69.58 o 
  -4  11   2      169.03      144.44     54.76 o 
  -3  11   2       52.56       57.94     47.18 o 
  -2  11   2      211.42      233.90     58.70 o 
  -1  11   2      477.30      532.87     58.70 o 
   0  11   2      618.64      772.39    161.86 o 
   1  11   2      264.84      352.36    108.23 o 
   2  11   2       51.89       41.17     54.35 o 
   3  11   2        3.57      -44.67     52.43 o 
   4  11   2       42.10      -45.45     61.43 o 
   5  11   2      110.29      129.21     78.98 o 
   6  11   2       49.88       48.13     69.63 o 
   7  11   2      189.59      191.98     79.41 o 
   8  11   2      120.88       37.46     88.73 o 
   9  11   2       45.50       40.95     75.84 o 
  10  11   2      108.37       78.26     76.89 o 
  -9  12   2       27.64      -52.60     56.27 o 
  -8  12   2       38.52       -0.18     59.21 o 
  -7  12   2      400.81      512.67     87.03 o 
  -6  12   2       99.65      107.19     64.03 o 
  -5  12   2       75.61      137.22     60.06 o 
  -4  12   2       34.90       42.53     51.33 o 
  -3  12   2      215.45      331.46     68.40 o 
  -2  12   2       15.16       26.13     47.55 o 
  -1  12   2      127.40      177.62     65.60 o 
   0  12   2       20.51      -87.75     58.50 o 
   1  12   2       87.62       97.50     56.08 o 
   2  12   2      426.75      507.97     93.07 o 
   3  12   2       61.99       54.85     65.49 o 
   4  12   2      103.29       -0.91     64.63 o 
   5  12   2       48.60        9.06     68.25 o 
   6  12   2      150.57      155.83     98.48 o 
   7  12   2      126.05       87.04    121.88 o 
   8  12   2        0.15      -44.59     77.90 o 
   9  12   2      191.93      375.24    136.51 o 
  -7  13   2        4.65       18.00     62.46 o 
  -6  13   2        9.08      -81.55     54.36 o 
  -5  13   2      316.51      234.26     72.43 o 
  -4  13   2      146.82      117.27     62.92 o 
  -3  13   2      197.05      213.29     66.21 o 
  -2  13   2        1.61      -55.35     57.72 o 
  -1  13   2      309.73      294.46    105.30 o 
   0  13   2       12.50      -83.85     56.55 o 
   1  13   2      109.60       59.25     50.16 o 
   2  13   2       26.89       27.77     47.41 o 
   3  13   2        3.23      -95.55     78.00 o 
   4  13   2       36.70       48.75    103.35 o 
   5  13   2       16.91     -131.63     87.75 o 
   6  13   2       10.34      -44.85     99.45 o 
   7  13   2      145.44      107.25    115.06 o 
  -5  14   2       27.48       44.30     80.45 o 
  -4  14   2       92.67      154.06    126.76 o 
  -3  14   2      300.30      553.83    159.91 o 
  -1  14   2      186.64      107.25     83.85 o 
   0  14   2       57.45       79.95     83.85 o 
   1  14   2       34.93      -23.40     74.10 o 
   2  14   2       88.89      132.61    105.30 o 
   3  14   2       30.17      -50.59     55.08 o 
   4  14   2       43.14      -23.00     60.77 o 
   5  14   2       21.61      -21.16     59.84 o 
 -15   0   3       60.15       64.35     83.85 o 
 -13   0   3      142.93      193.06     83.85 o 
 -11   0   3      208.03      158.93     51.02 o 
  -9   0   3     1832.62     1943.82     86.97 o 
  -7   0   3    18888.11    18833.42    611.73 o 
  -5   0   3     2230.20     2423.43     91.01 o 
  -3   0   3    10757.65    10285.38    334.09 o 
  -1   0   3    34113.84    32044.48   1017.28 o 
   1   0   3     3420.32     3872.08    154.90 o 
   3   0   3      104.84       29.55     17.77 o 
   5   0   3     4763.08     4630.71    194.82 o 
   7   0   3     1723.99     1514.82     84.08 o 
   9   0   3      675.82      562.37    122.86 o 
  11   0   3      977.68     1287.48    207.68 o 
  13   0   3      967.49     1343.61    171.61 o 
  15   0   3       10.49      -64.35     76.05 o 
 -16   1   3       33.43       58.11     64.62 o 
 -15   1   3       50.24       56.74     79.95 o 
 -14   1   3       12.98      -35.13     55.58 o 
 -13   1   3      144.22      132.91     57.87 o 
 -12   1   3       19.05      -37.31     34.51 o 
 -11   1   3     1005.65     1015.81     56.01 o 
 -10   1   3      987.47      814.89     44.24 o 
  -9   1   3     1316.48     1218.79     43.82 o 
  -8   1   3       86.28       43.75     17.73 o 
  -7   1   3     2635.06     2520.79     69.67 o 
  -6   1   3       28.82        0.01     12.87 o 
  -5   1   3      392.75      254.62     18.57 o 
  -4   1   3     3537.08     3363.51     84.06 o 
  -3   1   3    17058.19    18533.92    420.31 o 
  -2   1   3    36686.17    38211.66    856.07 o 
  -1   1   3      700.59      422.07     21.64 o 
   0   1   3     8946.40     9968.74    312.42 o 
   1   1   3     4049.75     3755.26     96.73 o 
   2   1   3      940.20     1169.26     40.09 o 
   3   1   3     4132.48     4763.32    138.15 o 
   4   1   3       19.80        4.79     12.99 o 
   5   1   3     4851.61     5462.68    160.78 o 
   6   1   3     5386.44     5486.03    168.60 o 
   7   1   3      803.89      982.03     45.32 o 
   8   1   3      679.35      692.89     47.97 o 
   9   1   3     2577.20     2635.29     94.66 o 
  10   1   3       86.89      110.05     31.93 o 
  11   1   3     1265.13     1197.88    108.81 o 
  12   1   3      187.44      213.18     55.76 o 
  13   1   3      611.56      683.65     99.45 o 
  14   1   3       13.21      -50.38     49.98 o 
  15   1   3      243.82      175.53     71.00 o 
  16   1   3       14.81       28.20     68.25 o 
 -16   2   3       36.21       38.42     64.77 o 
 -15   2   3       32.20      -56.36     54.95 o 
 -14   2   3      112.99      209.74     75.08 o 
 -13   2   3       18.53      -44.17     39.39 o 
 -12   2   3      334.93      379.86     57.66 o 
 -11   2   3       28.82       42.29     29.17 o 
 -10   2   3      909.09      940.79     51.74 o 
  -9   2   3      287.04      420.31     42.37 o 
  -8   2   3       15.57      -17.68     16.71 o 
  -7   2   3     9854.19     9597.42    207.47 o 
  -6   2   3       19.55       -4.93     11.21 o 
  -5   2   3     1362.68     1199.07     39.00 o 
  -4   2   3        4.17      -10.47      9.37 o 
  -3   2   3      370.06      487.36     21.78 o 
  -2   2   3     5191.43     5532.60    157.72 o 
  -1   2   3    33250.96    33115.66    896.05 o 
   0   2   3     3938.49     3381.25    113.67 o 
   1   2   3    44414.17    46701.54   1135.67 o 
   2   2   3      217.47      222.81     15.70 o 
   3   2   3     6211.84     6111.26    163.06 o 
   4   2   3     4768.53     4824.40    196.75 o 
   5   2   3     1085.53     1092.09     47.85 o 
   6   2   3     1786.45     1694.68    106.40 o 
   7   2   3     7742.04     8165.40    391.81 o 
   8   2   3     2058.41     2102.58     78.23 o 
   9   2   3       70.24       23.47     26.12 o 
  10   2   3       20.51       22.87     33.53 o 
  11   2   3      231.37      366.76     54.27 o 
  12   2   3      601.58      905.21     85.41 o 
  13   2   3      534.70      677.88     94.88 o 
  14   2   3       51.47       -1.18     54.35 o 
  15   2   3        2.50      -33.15     51.02 o 
  16   2   3       11.71      -35.62     59.10 o 
 -16   3   3       51.25       48.19     64.02 o 
 -15   3   3       28.29       95.51     65.40 o 
 -14   3   3      627.05      760.67     99.45 o 
 -13   3   3       13.48        5.88     44.42 o 
 -12   3   3      552.56      585.04     51.94 o 
 -11   3   3       92.13      -22.21     26.68 o 
 -10   3   3      107.55       69.20     28.58 o 
  -9   3   3      397.48      364.87     45.65 o 
  -8   3   3     4165.85     3621.90     96.04 o 
  -7   3   3      474.66      516.30     28.83 o 
  -6   3   3      246.05      288.03     21.30 o 
  -5   3   3        2.38      -17.15     15.84 o 
  -4   3   3      159.57      158.91     16.43 o 
  -3   3   3      824.25      749.53     37.90 o 
  -2   3   3      131.74       60.01     13.86 o 
  -1   3   3       80.81       93.18     15.17 o 
   0   3   3    58572.90    63113.74   1936.68 o 
   1   3   3      184.18      240.09     24.27 o 
   2   3   3      197.10      145.65     15.15 o 
   3   3   3      239.98      276.62     17.64 o 
   4   3   3     2083.21     2161.13     65.67 o 
   5   3   3        4.69      -22.42     14.95 o 
   6   3   3     7194.74     7482.75    500.46 o 
   7   3   3      182.75      173.61     28.73 o 
   8   3   3      508.97      430.81     50.02 o 
   9   3   3     1592.59     1483.33     94.06 o 
  10   3   3       16.09      -10.05     47.27 o 
  11   3   3      626.86      741.12     74.97 o 
  12   3   3      276.81      170.69     54.76 o 
  13   3   3      222.76      140.43     55.49 o 
  14   3   3      177.22      137.48     70.32 o 
  15   3   3       53.76      102.32     70.20 o 
 -15   4   3        0.81      -76.45     50.96 o 
 -14   4   3      109.02      115.91     54.30 o 
 -13   4   3       15.83      -24.93     33.05 o 
 -12   4   3      146.36      128.61     36.87 o 
 -11   4   3       14.22      -14.55     27.58 o 
 -10   4   3      599.17      888.64     56.54 o 
  -9   4   3      519.30      474.93     43.67 o 
  -8   4   3        2.08      -34.92     23.28 o 
  -7   4   3      276.71      411.91     47.29 o 
  -6   4   3     3607.94     3448.78    190.01 o 
  -5   4   3       83.11       69.21     15.07 o 
  -4   4   3     2877.34     2787.94     80.09 o 
  -3   4   3      129.63      144.60     19.52 o 
  -2   4   3      962.92      870.02     41.99 o 
  -1   4   3     1213.25     1179.10     55.78 o 
   0   4   3     3994.37     3761.83    157.52 o 
   1   4   3     2084.51     2248.89     85.80 o 
   2   4   3     5004.08     5353.32    159.16 o 
   3   4   3       68.64       56.92     13.78 o 
   4   4   3     7776.52     7533.63    235.59 o 
   5   4   3       77.19       75.15     23.90 o 
   6   4   3      709.01      764.52     56.60 o 
   7   4   3      484.71      628.23     67.18 o 
   8   4   3      231.52      337.83     49.37 o 
   9   4   3        9.92      -38.79     30.68 o 
  10   4   3      514.60      519.95     77.97 o 
  11   4   3        0.27      -40.30     38.28 o 
  12   4   3     2275.51     2218.79    193.06 o 
  13   4   3       37.34       22.38     52.21 o 
  14   4   3      247.81      247.05     68.19 o 
  15   4   3        7.44      -12.05     61.87 o 
 -15   5   3        0.36       61.26     56.33 o 
 -14   5   3      381.33      463.52     75.76 o 
 -13   5   3      144.76       85.58     38.54 o 
 -12   5   3      221.11      252.89     44.13 o 
 -11   5   3      124.22       81.75     34.48 o 
 -10   5   3        1.63      -39.35     26.23 o 
  -9   5   3      205.74      248.37     43.05 o 
  -8   5   3     1292.51     1236.50    115.97 o 
  -7   5   3       11.45      -15.87     22.45 o 
  -6   5   3       30.83       -2.02     22.78 o 
  -5   5   3       10.12        5.48     25.61 o 
  -4   5   3     1514.27     1652.11     60.85 o 
  -3   5   3      564.23      572.66     34.57 o 
  -2   5   3        3.86       -9.25     15.20 o 
  -1   5   3      498.29      600.11     44.69 o 
   0   5   3    29817.05    32379.55   1194.76 o 
   1   5   3      701.54      779.52     52.43 o 
   2   5   3     3181.43     3211.03    104.40 o 
   3   5   3      692.20      710.86     36.40 o 
   4   5   3     1800.34     1875.56     59.95 o 
   5   5   3     1259.34     1347.18     46.47 o 
   6   5   3     5313.67     5437.92    301.78 o 
   7   5   3      842.53      802.89     91.34 o 
   8   5   3      531.17      493.04     59.62 o 
   9   5   3      633.52      647.64    110.82 o 
  10   5   3       21.33      -32.11     33.80 o 
  11   5   3      471.21      400.22     75.49 o 
  12   5   3       54.77      -14.39     93.02 o 
  13   5   3      110.96       28.76     50.54 o 
  14   5   3      188.29      209.80     64.26 o 
  15   5   3       35.84       -6.44     57.33 o 
 -15   6   3      219.06      237.04     68.55 o 
 -14   6   3       69.83       49.82     41.80 o 
 -13   6   3       23.94        5.67     36.52 o 
 -12   6   3      195.32      196.81     44.22 o 
 -11   6   3       35.78      -25.40     29.31 o 
 -10   6   3      732.11      814.01     64.21 o 
  -9   6   3      834.97      965.06    104.43 o 
  -8   6   3      122.11      121.99     35.72 o 
  -7   6   3      146.50      131.04     35.14 o 
  -6   6   3     2268.12     2045.89    122.21 o 
  -5   6   3      120.19       76.36     22.43 o 
  -4   6   3       17.95       -4.88     18.45 o 
  -3   6   3      316.11      426.44     37.64 o 
  -2   6   3     2883.99     2696.33     95.14 o 
  -1   6   3     7041.40     6818.45    277.42 o 
   0   6   3     1559.45     1505.47     84.39 o 
   1   6   3     8217.07     8927.26    353.64 o 
   2   6   3     2926.31     3286.90    126.78 o 
   3   6   3     4365.70     4206.38    133.89 o 
   4   6   3     9252.46     9100.27    388.71 o 
   5   6   3      172.12      225.68     23.90 o 
   6   6   3      652.08      626.90     64.84 o 
   7   6   3      556.59      581.23     64.95 o 
   8   6   3      348.97      290.77     52.48 o 
   9   6   3        6.19      -14.21     36.77 o 
  10   6   3      127.61       65.30     48.47 o 
  11   6   3      292.48      221.81     59.41 o 
  12   6   3      137.12      108.54     56.13 o 
  13   6   3       12.66      -32.31     51.41 o 
  14   6   3       55.13       25.37     57.59 o 
 -14   7   3      116.59       88.61     44.88 o 
 -13   7   3      326.15      362.41     62.18 o 
 -12   7   3      146.13       82.55     40.61 o 
 -11   7   3        6.64      -23.38     34.32 o 
 -10   7   3        2.53        5.16     36.23 o 
  -9   7   3       78.65      105.88     40.88 o 
  -8   7   3     1227.49     1493.16     97.38 o 
  -7   7   3      130.24      157.32     58.52 o 
  -6   7   3      411.23      442.90     56.45 o 
  -5   7   3       29.91       14.39     32.61 o 
  -4   7   3      115.69       45.56     25.35 o 
  -3   7   3     1691.96     1558.16     99.92 o 
  -2   7   3      215.81      196.93     35.18 o 
  -1   7   3      761.72      851.90     77.83 o 
   0   7   3     1254.79     1290.65     79.94 o 
   1   7   3      688.22      765.86     63.85 o 
   2   7   3      530.82      571.71     54.62 o 
   3   7   3      165.14      295.49     35.02 o 
   4   7   3     1053.46     1141.44     62.58 o 
   5   7   3     2275.80     2030.59    123.53 o 
   6   7   3     3320.77     3355.05    314.94 o 
   7   7   3      423.32      491.94    120.09 o 
   8   7   3       11.34      -17.33     37.36 o 
   9   7   3       40.87      -12.00     41.27 o 
  10   7   3      182.03      129.13     53.18 o 
  11   7   3      541.36      747.90    191.91 o 
  12   7   3        0.01      -38.10     68.70 o 
  13   7   3      151.29      127.93     64.82 o 
  14   7   3      140.13       -0.17     63.18 o 
 -13   8   3        1.71      -26.82     39.89 o 
 -12   8   3       17.31      -53.91     35.94 o 
 -11   8   3       11.73       25.84     40.13 o 
 -10   8   3      403.88      420.93     67.18 o 
  -9   8   3     1228.56     1594.24    107.16 o 
  -8   8   3      439.91      506.34     65.85 o 
  -7   8   3     1092.34     1063.02     88.44 o 
  -6   8   3      182.24      180.96     50.50 o 
  -5   8   3       12.65      -21.19     32.22 o 
  -4   8   3        0.04      -34.48     27.74 o 
  -3   8   3        3.82       -8.25     27.58 o 
  -2   8   3      201.74      203.07     35.48 o 
  -1   8   3     2149.02     1879.99     88.13 o 
   0   8   3      933.05      741.02    132.61 o 
   1   8   3     1222.51     1241.20     82.19 o 
   2   8   3     1522.09     1489.42     78.28 o 
   3   8   3     1674.19     1586.04     80.28 o 
   4   8   3      664.08      672.99    131.05 o 
   5   8   3     1606.55     1435.34    136.51 o 
   6   8   3        1.93      -19.21     49.19 o 
   7   8   3     1518.84     1584.51    127.10 o 
   8   8   3        0.89       -4.82     39.64 o 
   9   8   3       23.54      -29.84     42.02 o 
  10   8   3        0.16      -22.01     45.35 o 
  11   8   3        7.99      -70.77     47.18 o 
  12   8   3       81.80       24.90     55.99 o 
  13   8   3      211.12      149.15     92.15 o 
 -13   9   3       83.79       39.69     51.04 o 
 -12   9   3       39.01      -63.85     42.56 o 
 -11   9   3       38.79        1.58     50.66 o 
 -10   9   3        3.63      -35.25     44.85 o 
  -9   9   3      507.64      808.18     91.67 o 
  -8   9   3       48.76       26.02     45.35 o 
  -7   9   3      254.16      270.69     61.12 o 
  -6   9   3        5.95      -11.49     40.32 o 
  -5   9   3      768.03      852.92     81.29 o 
  -4   9   3        0.92      -10.71     35.57 o 
  -3   9   3     2569.84     2656.44    156.50 o 
  -2   9   3      972.60     1065.20     66.62 o 
  -1   9   3     1566.38     1411.07     76.90 o 
   0   9   3        0.12      -51.99     34.66 o 
   1   9   3     1996.33     2040.45    116.82 o 
   2   9   3     1250.07     1308.18     83.62 o 
   3   9   3      185.03      204.72     85.80 o 
   4   9   3      421.07      472.76     81.36 o 
   5   9   3     2495.57     2341.31    218.41 o 
   6   9   3      596.13      691.77    291.54 o 
   7   9   3       29.97      -21.38     73.13 o 
   8   9   3      352.94      423.84     88.55 o 
   9   9   3       36.05        8.79     54.32 o 
  10   9   3       44.87       43.74     89.70 o 
  11   9   3      281.87      207.90     97.62 o 
  12   9   3       47.37       58.71     63.72 o 
 -12  10   3        8.18      -17.39     51.58 o 
 -11  10   3      126.43      120.20     61.50 o 
 -10  10   3        4.94      -20.69     51.87 o 
  -9  10   3      109.17      115.91     62.25 o 
  -8  10   3      116.48      124.26     55.03 o 
  -7  10   3      405.43      517.04     76.18 o 
  -6  10   3       28.70      -25.27     46.44 o 
  -5  10   3       75.14      119.65     53.06 o 
  -4  10   3        0.11       17.61     40.61 o 
  -3  10   3      234.03      178.47     53.19 o 
  -2  10   3      204.03      183.56     47.87 o 
  -1  10   3     1838.13     1542.88     91.55 o 
   0  10   3     1043.14     1001.09    102.72 o 
   1  10   3      685.36      823.18     92.26 o 
   2  10   3       68.95        8.49     50.96 o 
   3  10   3      437.93      452.22     87.49 o 
   4  10   3        0.45      -42.52     47.78 o 
   5  10   3      206.50      199.45    161.86 o 
   6  10   3      565.02      725.45    107.13 o 
   7  10   3      243.05      183.34     98.48 o 
   8  10   3        6.06      -69.30     56.33 o 
   9  10   3       95.02      -22.43     77.03 o 
  10  10   3        1.92      -51.75     57.87 o 
  11  10   3       67.20       97.35     80.23 o 
 -11  11   3       86.39      -11.71     63.34 o 
 -10  11   3        3.76      -74.17     52.68 o 
  -9  11   3      144.07      131.21     92.52 o 
  -8  11   3      253.41      204.59     66.16 o 
  -7  11   3      109.07      161.91     63.72 o 
  -6  11   3      624.96      811.71    110.43 o 
  -5  11   3       50.91       56.55     82.28 o 
  -4  11   3      237.46      235.06     62.55 o 
  -3  11   3      285.40      389.09     65.97 o 
  -2  11   3     1030.03     1279.89    123.27 o 
  -1  11   3      126.70      135.63     52.19 o 
   0  11   3      635.48      806.45    132.61 o 
   1  11   3      816.93      900.07    108.70 o 
   2  11   3        0.34      -36.58     48.75 o 
   3  11   3      119.39      142.36     67.57 o 
   4  11   3      111.12      114.08     70.32 o 
   5  11   3      163.99      110.80     75.80 o 
   6  11   3      101.56       41.65     67.40 o 
   7  11   3       13.13       -2.19     65.50 o 
   8  11   3      131.40       26.80     70.62 o 
   9  11   3      106.94       81.90    111.16 o 
  10  11   3       73.09        3.35     73.69 o 
  -9  12   3       22.02      -36.51     56.13 o 
  -8  12   3       58.47        6.88     60.09 o 
  -7  12   3        9.18       22.33     60.56 o 
  -6  12   3      256.66      254.14     71.61 o 
  -5  12   3       85.67       99.18     61.13 o 
  -4  12   3      301.33      312.26     87.73 o 
  -3  12   3      108.07       29.63     62.71 o 
  -2  12   3      546.11      996.25    115.44 o 
  -1  12   3        2.61      -70.80     47.20 o 
   0  12   3       69.04       13.65     78.00 o 
   1  12   3       35.62       49.70    119.93 o 
   2  12   3        3.94      -47.76     51.04 o 
   3  12   3      123.03       37.05     60.67 o 
   4  12   3        0.85      -19.74     53.88 o 
   5  12   3       17.93      -14.96     65.49 o 
   6  12   3      115.07       76.70     74.69 o 
   7  12   3      158.26      159.86     81.97 o 
   8  12   3       18.00       86.17     81.32 o 
   9  12   3       19.42      -68.99     64.62 o 
  -7  13   3        3.61      105.30    122.86 o 
  -6  13   3       21.46     -126.76     97.50 o 
  -5  13   3      134.43       27.30    117.01 o 
  -4  13   3      106.74      118.96    113.11 o 
  -3  13   3       59.57      -42.90     89.70 o 
  -2  13   3      614.09      953.59    163.81 o 
   1  13   3      134.19       39.49     63.03 o 
   2  13   3        8.21      -56.62     57.35 o 
   3  13   3       39.04      -69.49     51.58 o 
   4  13   3        0.42      -74.31     57.21 o 
   5  13   3       12.37      -78.00     67.57 o 
   6  13   3      139.72       -4.20     76.89 o 
   7  13   3       42.39       73.22     83.42 o 
  -5  14   3       51.81      109.20    132.61 o 
  -4  14   3       41.28      -17.55    101.40 o 
  -3  14   3       35.73       72.15    128.71 o 
   0  14   3       74.27       31.20     62.40 o 
   1  14   3       95.44       72.15     83.85 o 
   2  14   3       44.64      -81.90     68.25 o 
   3  14   3       13.98     -125.78     83.85 o 
   4  14   3       14.22      -83.85     89.70 o 
 -16   0   4       56.90       89.70     89.70 o 
 -14   0   4      489.13      588.93    128.71 o 
 -12   0   4      800.94     1045.25    146.26 o 
 -10   0   4        7.08        8.15     29.50 o 
  -8   0   4       14.64       -1.47     22.09 o 
  -6   0   4    12243.80    12197.90    402.21 o 
  -4   0   4     7515.50     7182.68    239.45 o 
  -2   0   4    23006.42    22895.41    731.18 o 
   0   0   4      740.11      491.28     31.00 o 
   2   0   4      742.19     1131.10     57.21 o 
   4   0   4     1885.69     1473.93     73.76 o 
   6   0   4    11696.83    12730.21    506.95 o 
   8   0   4     4052.14     3812.49    175.61 o 
  10   0   4      828.77     1008.18    199.88 o 
  12   0   4     1344.66     1304.61    138.46 o 
  14   0   4      644.71      581.13    128.71 o 
  16   0   4        8.57       40.95     91.65 o 
 -16   1   4       36.70       84.01     60.63 o 
 -15   1   4       69.49       18.44     61.87 o 
 -14   1   4      140.08       81.50     59.88 o 
 -13   1   4       92.40      -12.72     50.20 o 
 -12   1   4      245.49      164.52     43.91 o 
 -11   1   4      134.26       30.03     29.53 o 
 -10   1   4      371.70      333.15     29.56 o 
  -9   1   4       56.74        8.69     17.67 o 
  -8   1   4    11479.21    10941.83    259.46 o 
  -7   1   4      113.04       88.61     19.64 o 
  -6   1   4      453.38      487.26     26.63 o 
  -5   1   4        0.10      -15.29     10.19 o 
  -4   1   4      307.66      354.38     18.79 o 
  -3   1   4      847.23      745.04     25.07 o 
  -2   1   4    49685.19    55073.35   1230.45 o 
  -1   1   4     3005.01     2755.67     94.07 o 
   0   1   4      668.91      741.42     32.97 o 
   1   1   4    41846.88    47468.45   1154.21 o 
   2   1   4     1321.37     1810.44     58.09 o 
   3   1   4    13666.51    15055.95    412.78 o 
   4   1   4     3858.68     3852.52    116.52 o 
   5   1   4       11.63       15.12     16.22 o 
   6   1   4     9627.22     9806.49    292.88 o 
   7   1   4       10.96        6.42     20.95 o 
   8   1   4        2.77        3.38     23.03 o 
   9   1   4      211.60      216.18     35.00 o 
  10   1   4     1233.78     1341.65     62.75 o 
  11   1   4        0.97       -7.31     34.21 o 
  12   1   4     1198.54     1271.73     79.54 o 
  13   1   4       55.65       -0.95     51.91 o 
  14   1   4       56.07      -38.07     51.70 o 
  15   1   4       23.90        8.57     55.83 o 
  16   1   4       23.20      -62.77     58.49 o 
 -16   2   4       57.92       40.32     65.49 o 
 -15   2   4      271.13      215.11     74.42 o 
 -14   2   4      152.78      178.61     70.20 o 
 -13   2   4       98.05      107.22     47.26 o 
 -12   2   4      102.90        3.92     32.28 o 
 -11   2   4       26.77      -12.04     27.24 o 
 -10   2   4     1041.29      994.46     58.28 o 
  -9   2   4     2602.63     2812.84     79.64 o 
  -8   2   4      287.90      352.55     27.49 o 
  -7   2   4      847.34      909.14     35.79 o 
  -6   2   4      241.89      269.88     21.54 o 
  -5   2   4      256.97      204.44     25.97 o 
  -4   2   4     9700.54    10109.40    313.95 o 
  -3   2   4     5275.67     4685.57    123.96 o 
  -2   2   4        7.62        2.03      9.24 o 
  -1   2   4     8009.39     7106.30    199.71 o 
   0   2   4      720.10      593.10     29.97 o 
   1   2   4      191.81      293.86     18.15 o 
   2   2   4      631.27      756.46     27.52 o 
   3   2   4       83.57       55.69     14.76 o 
   4   2   4     2930.17     2871.33     91.27 o 
   5   2   4     3937.13     4132.75    250.59 o 
   6   2   4       26.87        0.45     19.58 o 
   7   2   4     1432.58     1267.92     54.89 o 
   8   2   4     3233.86     3168.19    137.92 o 
   9   2   4       25.50        9.17     23.94 o 
  10   2   4      646.58      634.25     63.79 o 
  11   2   4        5.05      -15.84     37.45 o 
  12   2   4      450.11      716.42     77.19 o 
  13   2   4      360.23      446.29     81.97 o 
  14   2   4       96.09       84.36     60.25 o 
  15   2   4        8.01      -42.85     52.34 o 
 -16   3   4       11.39      -32.57     55.11 o 
 -15   3   4      253.23      337.98     81.62 o 
 -14   3   4       28.68       61.22     58.86 o 
 -13   3   4      105.12       18.64     47.41 o 
 -12   3   4        2.45      -37.09     31.48 o 
 -11   3   4      485.81      500.80     52.29 o 
 -10   3   4       74.29       39.19     30.38 o 
  -9   3   4       19.96      -14.43     25.15 o 
  -8   3   4     1264.11     1264.80     48.49 o 
  -7   3   4     2818.65     2244.66     71.63 o 
  -6   3   4     2085.75     2129.00     67.37 o 
  -5   3   4     1300.65     1169.95     41.94 o 
  -4   3   4      214.67      211.74     19.21 o 
  -3   3   4      557.23      514.55     27.43 o 
  -2   3   4       73.67      104.17     15.99 o 
  -1   3   4     2616.06     2800.27     87.06 o 
   0   3   4    12915.67    13880.98    438.78 o 
   1   3   4     7546.57     8807.61    282.80 o 
   2   3   4        8.42       -6.78      9.60 o 
   3   3   4     8545.48     9084.94    231.35 o 
   4   3   4        0.45        6.79     11.28 o 
   5   3   4      204.13      201.76     25.80 o 
   6   3   4      979.29      935.56     83.88 o 
   7   3   4     1238.03     1269.10     82.19 o 
   8   3   4      423.53      496.23     54.61 o 
   9   3   4        1.01      -32.31     28.61 o 
  10   3   4      666.50      837.91     74.12 o 
  11   3   4     1238.04     1279.04     89.22 o 
  12   3   4      432.09      529.17     72.00 o 
  13   3   4      196.96      155.33     65.43 o 
  14   3   4        2.71      -52.61     57.21 o 
  15   3   4       50.68       18.68     65.23 o 
 -15   4   4      404.46      281.54     81.32 o 
 -14   4   4       17.35      -39.21     42.60 o 
 -13   4   4       31.76      -44.04     34.35 o 
 -12   4   4        1.51      -44.41     29.61 o 
 -11   4   4        0.68      -44.13     29.42 o 
 -10   4   4        1.26       -4.29     28.75 o 
  -9   4   4     2949.92     3056.98    100.56 o 
  -8   4   4       44.49       55.54     25.31 o 
  -7   4   4     2087.93     1863.06     57.02 o 
  -6   4   4     2022.05     1825.55     55.45 o 
  -5   4   4     3365.06     3161.36    106.11 o 
  -4   4   4      137.28      155.18     21.02 o 
  -3   4   4     2238.50     2051.71     70.62 o 
  -2   4   4       76.57       70.77     17.63 o 
  -1   4   4    11485.91    10605.98    299.37 o 
   0   4   4       90.31       73.45     21.39 o 
   1   4   4     3000.00     3583.46    127.10 o 
   2   4   4      176.68      256.81     24.97 o 
   3   4   4      342.21      208.57     25.54 o 
   4   4   4        4.68      -10.12     12.13 o 
   5   4   4     9650.22     9608.98    392.64 o 
   6   4   4      161.80      108.11     33.50 o 
   7   4   4     1410.53     1403.23     97.71 o 
   8   4   4     1416.52     1396.87    126.08 o 
   9   4   4        6.15      -29.04     31.16 o 
  10   4   4       83.47        2.13     35.84 o 
  11   4   4       28.31      -45.50     37.15 o 
  12   4   4      133.84      114.46     52.04 o 
  13   4   4      451.99      677.74    150.09 o 
  14   4   4       93.66       63.68     56.14 o 
  15   4   4        1.48      -86.38     82.88 o 
 -15   5   4      130.78      137.48     60.38 o 
 -14   5   4        3.71       13.78     51.80 o 
 -13   5   4      272.47      280.67     52.64 o 
 -12   5   4        0.13      -29.66     35.10 o 
 -11   5   4      367.16      318.11     49.39 o 
 -10   5   4     1005.11     1179.78     67.46 o 
  -9   5   4        2.67      -20.19     25.78 o 
  -8   5   4        4.32      -31.32     20.88 o 
  -7   5   4     1148.34     1093.11     77.90 o 
  -6   5   4     1583.13     1640.07     71.96 o 
  -5   5   4     2548.96     2621.63    149.18 o 
  -4   5   4      345.93      432.32     38.00 o 
  -3   5   4     2439.60     2173.52     89.82 o 
  -2   5   4      462.16      496.16     37.72 o 
  -1   5   4     3813.62     3713.01    117.67 o 
   0   5   4      944.06     1018.88     52.11 o 
   1   5   4    17850.75    20135.94    635.48 o 
   2   5   4     1388.71     1530.00     59.61 o 
   3   5   4    12015.38    11653.71    331.42 o 
   4   5   4      149.86      139.10     21.71 o 
   5   5   4       14.26       17.84     15.40 o 
   6   5   4      246.93      264.36     36.59 o 
   7   5   4      528.51      844.92    110.19 o 
   8   5   4        8.29      -30.57     28.38 o 
   9   5   4        1.37       -3.42     34.32 o 
  10   5   4      182.63      140.18     46.21 o 
  11   5   4      821.33     1060.12    239.30 o 
  12   5   4       25.38       69.68     51.15 o 
  13   5   4      417.23      465.50     77.64 o 
  14   5   4       19.03      -18.86     51.94 o 
  15   5   4      138.81      175.35     68.26 o 
 -15   6   4      418.87      417.48     97.48 o 
 -14   6   4      222.01      220.25     56.80 o 
 -13   6   4      121.33        8.48     43.68 o 
 -12   6   4       13.19      -12.30     37.74 o 
 -11   6   4       32.13      -44.72     32.10 o 
 -10   6   4       29.80       -1.94     33.25 o 
  -9   6   4     1563.22     1579.46     68.09 o 
  -8   6   4       71.67      105.76     31.90 o 
  -7   6   4        3.51      -32.71     28.61 o 
  -6   6   4     1324.12     1284.34     90.83 o 
  -5   6   4       70.88       62.63     23.35 o 
  -4   6   4       41.38       45.38     21.93 o 
  -3   6   4      528.15      597.68     86.18 o 
  -2   6   4      541.38      731.74     53.97 o 
  -1   6   4    11650.32    11864.36    385.17 o 
   0   6   4     2549.08     2208.15     92.67 o 
   1   6   4      726.67      682.17     45.47 o 
   2   6   4     2601.73     2810.94     97.70 o 
   3   6   4     1895.60     1823.04     69.35 o 
   4   6   4     2921.34     2894.96     97.86 o 
   5   6   4     8279.62     8214.61    335.33 o 
   6   6   4      454.08      513.65     57.30 o 
   7   6   4       12.67        4.52     30.44 o 
   8   6   4        3.90      -28.40     32.42 o 
   9   6   4        6.28       -5.80     37.38 o 
  10   6   4       50.35       31.95     44.92 o 
  11   6   4        0.87      -25.33     45.96 o 
  12   6   4       34.99       33.44     53.57 o 
  13   6   4      251.11      260.76    109.72 o 
  14   6   4       92.76      -26.20     52.01 o 
 -14   7   4        0.09        5.72     46.23 o 
 -13   7   4       43.18       26.83     44.31 o 
 -12   7   4       54.16      -22.81     39.58 o 
 -11   7   4      123.68      133.92     40.50 o 
 -10   7   4     1279.55     1370.15     78.70 o 
  -9   7   4        2.52      -42.96     29.34 o 
  -8   7   4      793.34      830.70     83.65 o 
  -7   7   4      202.05      202.84     45.28 o 
  -6   7   4        3.14      -42.52     28.35 o 
  -5   7   4        0.20      -39.56     26.37 o 
  -4   7   4      393.29      427.84     41.03 o 
  -3   7   4      425.18      548.45     86.06 o 
  -2   7   4     2890.25     2949.37    117.69 o 
  -1   7   4      838.63      994.56     56.92 o 
   0   7   4      399.54      445.43     58.49 o 
   1   7   4     2541.82     2355.94     99.80 o 
   2   7   4      731.96      941.29     66.43 o 
   3   7   4      488.51      589.11     83.32 o 
   4   7   4      616.36      576.83     37.67 o 
   5   7   4       50.77        2.81     45.25 o 
   6   7   4     2593.30     2264.32    171.51 o 
   7   7   4       19.04       28.03     34.90 o 
   8   7   4       91.09        5.27     37.01 o 
   9   7   4      124.62      120.59     48.14 o 
  10   7   4        5.33      -27.41     42.13 o 
  11   7   4       11.36      -64.16     44.58 o 
  12   7   4      315.70      219.73     66.52 o 
  13   7   4       41.11      117.30     63.75 o 
  14   7   4       81.13      -24.59     59.60 o 
 -13   8   4      114.09      109.27     51.18 o 
 -12   8   4       24.39      -62.96     41.97 o 
 -11   8   4      275.88      224.66     75.72 o 
 -10   8   4       96.20      159.52     49.19 o 
  -9   8   4       46.99       29.88     43.70 o 
  -8   8   4      363.95      685.61     88.90 o 
  -7   8   4       14.49      -47.93     36.77 o 
  -6   8   4      788.69      842.83     77.12 o 
  -5   8   4      661.82      898.09    131.25 o 
  -4   8   4      521.11      581.33     62.67 o 
  -3   8   4      930.43      919.73     66.70 o 
  -2   8   4      599.84      697.96     61.17 o 
  -1   8   4      783.34      885.93     68.20 o 
   0   8   4     3411.29     3403.98    164.09 o 
   1   8   4     1287.60     1194.25    113.11 o 
   2   8   4       39.18       -3.81     24.84 o 
   3   8   4      911.07     1035.71    113.71 o 
   4   8   4     1014.05      873.80     73.12 o 
   5   8   4       79.57      108.48     57.11 o 
   6   8   4        1.47      -32.41     45.92 o 
   7   8   4      307.26      264.85     96.53 o 
   8   8   4       49.61        5.97     40.66 o 
   9   8   4      267.14      287.20     76.43 o 
  10   8   4      218.36      173.76     74.51 o 
  11   8   4      128.37       74.50     58.38 o 
  12   8   4       91.62        4.40     68.15 o 
  13   8   4        0.25      -83.23     58.27 o 
 -13   9   4        0.39      -72.99     48.66 o 
 -12   9   4      103.26       44.66     57.09 o 
 -11   9   4       80.46       43.01     45.78 o 
 -10   9   4      217.88      186.57     52.70 o 
  -9   9   4       40.89      -30.76     48.22 o 
  -8   9   4     1384.82     1581.51    107.61 o 
  -7   9   4      316.72      260.01     83.35 o 
  -6   9   4        7.42      -38.46     39.58 o 
  -5   9   4       42.46       46.52     44.22 o 
  -4   9   4      514.86      538.93     97.50 o 
  -3   9   4     1206.40     1165.70     97.55 o 
  -2   9   4     3497.08     3327.81    137.55 o 
  -1   9   4      406.34      466.19     56.20 o 
   0   9   4      590.96      675.35    119.93 o 
   1   9   4      861.41      912.44    174.53 o 
   2   9   4      741.51      841.86     55.58 o 
   3   9   4      172.53      166.35     43.56 o 
   4   9   4      206.01      189.34     59.92 o 
   5   9   4      834.01      848.16    105.74 o 
   6   9   4     1715.37     1650.28    121.89 o 
   7   9   4      157.65      136.70     70.20 o 
   8   9   4      101.73       98.45     59.52 o 
   9   9   4       16.14        2.24     59.69 o 
  10   9   4       64.57       31.43     69.14 o 
  11   9   4       61.91       88.68     59.85 o 
  12   9   4       50.38      183.68     70.14 o 
 -12  10   4        7.80      -68.32     56.44 o 
 -11  10   4       25.09      -20.10     55.53 o 
 -10  10   4      166.78      107.66     65.82 o 
  -9  10   4      121.14      114.81     64.51 o 
  -8  10   4      235.28      413.45     72.56 o 
  -7  10   4      261.51      352.46     68.88 o 
  -6  10   4      648.59      942.78     94.52 o 
  -5  10   4        9.14      -49.30     48.94 o 
  -4  10   4      426.02      582.75     91.65 o 
  -3  10   4      890.09     1264.33    210.61 o 
  -2  10   4        1.77       -8.55     36.47 o 
  -1  10   4        7.20      -23.07     34.72 o 
   0  10   4      992.18     1419.61    120.60 o 
   1  10   4      128.32       71.29     49.41 o 
   2  10   4      214.36      164.79     49.76 o 
   3  10   4      138.27      132.42    120.91 o 
   4  10   4     1140.84     1371.15    374.42 o 
   5  10   4       24.41       44.67     59.10 o 
   6  10   4      148.28      169.03     75.78 o 
   7  10   4      348.83      401.12    336.39 o 
   8  10   4       15.38      -33.07     64.77 o 
   9  10   4        7.50        0.27     59.00 o 
  10  10   4       55.24       14.28     69.23 o 
  11  10   4       56.69      135.89     94.58 o 
 -10  11   4       29.95        2.49     62.18 o 
  -9  11   4      235.26      450.06     97.64 o 
  -8  11   4       73.70       78.11     73.69 o 
  -7  11   4      381.94      502.61     99.11 o 
  -6  11   4      119.62       69.42     70.16 o 
  -5  11   4      196.40      234.36     77.90 o 
  -4  11   4      104.00      108.74     66.87 o 
  -3  11   4      636.39      681.30     96.52 o 
  -2  11   4       99.82       87.75     55.73 o 
  -1  11   4      345.11      308.56     56.42 o 
   0  11   4      635.28      670.67    161.86 o 
   1  11   4        1.90      -68.16     45.44 o 
   2  11   4       97.23       69.84     47.18 o 
   3  11   4      140.90       71.70     62.19 o 
   4  11   4       14.70      -32.04     57.72 o 
   5  11   4        0.57      -51.33     59.97 o 
   6  11   4      260.84      215.40     80.80 o 
   7  11   4       30.70       43.84     62.64 o 
   8  11   4        3.61      -39.79     67.92 o 
   9  11   4        0.65      -33.77     87.75 o 
  10  11   4       75.01        3.60     96.53 o 
  -9  12   4      388.16      550.70    134.56 o 
  -8  12   4        0.10       50.70    113.11 o 
  -7  12   4      111.51       64.35    109.20 o 
  -6  12   4      160.30      120.91    107.25 o 
  -5  12   4       65.75      140.41    103.35 o 
  -4  12   4      103.42       56.55     95.55 o 
  -3  12   4      434.21      540.17    142.36 o 
  -2  12   4        0.78      -74.10     74.10 o 
  -1  12   4       57.96      -21.45     79.95 o 
   0  12   4      253.60      364.67    109.20 o 
   1  12   4        0.66      -61.75     41.17 o 
   2  12   4        0.16      -20.95     59.25 o 
   3  12   4       85.03      -38.05     61.87 o 
   4  12   4       78.90       80.01     86.78 o 
   5  12   4      182.45       99.40    125.78 o 
   6  12   4      101.85       38.82     74.69 o 
   7  12   4      620.76      634.61    244.74 o 
   8  12   4       25.58      -67.11     69.96 o 
   9  12   4       24.81      -15.10     78.24 o 
  -7  13   4      359.65      583.08    169.66 o 
  -6  13   4      115.30      290.56    134.56 o 
  -5  13   4        0.05     -118.96     99.45 o 
  -4  13   4        0.55     -122.86     81.90 o 
  -3  13   4       85.24      134.56    103.35 o 
  -2  13   4       29.29      124.81     97.50 o 
   0  13   4       15.84       25.35     97.50 o 
   1  13   4       31.52      -27.90     57.13 o 
   2  13   4      152.38       59.23     68.25 o 
   3  13   4        1.33      -71.70     57.58 o 
   4  13   4        2.94       10.37     68.29 o 
   5  13   4      125.65       73.86    147.23 o 
   6  13   4        1.15      -41.76     71.66 o 
   7  13   4       24.11       43.15     82.70 o 
  -4  14   4      118.22      173.56    128.71 o 
  -3  14   4      311.22      312.01    140.41 o 
  -1  14   4       18.06       -5.85    111.16 o 
   0  14   4        6.47      -60.45     66.30 o 
   1  14   4        4.19       -5.85     81.90 o 
   2  14   4        5.91      -36.06     66.94 o 
   3  14   4        0.59      -65.38     61.83 o 
   4  14   4       50.76      -11.31     72.30 o 
 -15   0   5       38.31     -105.30     70.20 o 
 -13   0   5        8.29      -19.50     58.50 o 
 -11   0   5       47.49       16.57     32.66 o 
  -9   0   5     3675.15     4233.90    175.64 o 
  -7   0   5      663.51      730.92     71.62 o 
  -5   0   5      223.78      184.01     31.09 o 
  -3   0   5     6238.48     6208.13    208.48 o 
  -1   0   5     1821.27     2555.82    111.28 o 
   1   0   5    11888.46    12551.44    486.99 o 
   3   0   5      535.02      347.70     40.95 o 
   5   0   5    11043.90    11733.00    467.19 o 
   7   0   5      711.13      640.02    147.23 o 
   9   0   5     9148.15     9385.79    392.88 o 
  11   0   5     3728.16     3861.65    192.92 o 
  13   0   5      403.56      596.73    124.81 o 
  15   0   5       27.32      -23.40     76.05 o 
 -16   1   5       35.36       28.22     62.73 o 
 -15   1   5      289.16      192.08     74.46 o 
 -14   1   5        1.90      -14.37     52.18 o 
 -13   1   5      112.51       56.34     55.83 o 
 -12   1   5       54.87       76.46     41.88 o 
 -11   1   5      284.88      212.32     37.62 o 
 -10   1   5      790.88      783.59     41.49 o 
  -9   1   5      757.57      750.18     37.73 o 
  -8   1   5      380.14      431.69     30.94 o 
  -7   1   5    10616.08    10454.92    247.45 o 
  -6   1   5      496.86      464.75     28.46 o 
  -5   1   5     4267.98     4364.92    109.27 o 
  -4   1   5     1083.31     1006.40     33.04 o 
  -3   1   5     3140.83     3936.77     97.10 o 
  -2   1   5      443.55      465.65     23.67 o 
  -1   1   5       36.90       18.09     11.48 o 
   0   1   5     1661.57     1651.51     62.26 o 
   1   1   5     8288.59    10442.27    260.27 o 
   2   1   5     6635.19     7392.23    208.20 o 
   3   1   5     6490.48     7180.93    204.02 o 
   4   1   5     8278.42     8622.26    245.17 o 
   5   1   5      495.49      616.99     36.53 o 
   6   1   5     1401.43     1358.08     55.78 o 
   7   1   5     3462.66     3371.71    111.73 o 
   8   1   5      121.43      151.21     30.15 o 
   9   1   5     1516.53     1590.44     68.64 o 
  10   1   5       10.23       11.16     28.68 o 
  11   1   5     1350.62     1331.97     83.85 o 
  12   1   5       50.72       73.81     55.73 o 
  13   1   5      397.69      450.11     81.97 o 
  14   1   5      112.39       68.85     58.01 o 
  15   1   5       17.59      -45.62     54.45 o 
 -16   2   5       93.18      103.15    104.33 o 
 -15   2   5       31.54       53.23     95.55 o 
 -14   2   5      200.50      128.71     61.35 o 
 -13   2   5      308.58      213.99     52.62 o 
 -12   2   5      300.75      276.84     46.08 o 
 -11   2   5      242.84      185.58     39.33 o 
 -10   2   5      327.49      251.54     39.49 o 
  -9   2   5     5455.53     5442.85    139.77 o 
  -8   2   5      557.18      666.14     36.13 o 
  -7   2   5     4636.12     4370.80    112.42 o 
  -6   2   5     2157.84     2052.82     59.71 o 
  -5   2   5       27.56       39.44     13.18 o 
  -4   2   5     7502.48     7229.48    207.63 o 
  -3   2   5     6993.22     7431.01    215.76 o 
  -2   2   5      330.71      402.30     32.93 o 
  -1   2   5     1925.37     2056.08     76.66 o 
   0   2   5     5583.75     6411.16    209.20 o 
   1   2   5     1814.53     1613.31     48.57 o 
   2   2   5     1510.93     1560.20     47.78 o 
   3   2   5     2082.73     1693.74     51.85 o 
   4   2   5        9.86      -12.32     14.04 o 
   5   2   5     5351.37     5184.66    227.43 o 
   6   2   5      111.80       90.72     30.13 o 
   7   2   5       90.27       82.18     26.31 o 
   8   2   5        5.08      -20.50     22.51 o 
   9   2   5     1044.30     1170.24     61.36 o 
  10   2   5      115.79       71.74     38.63 o 
  11   2   5     1157.67     1171.67     84.78 o 
  12   2   5       13.66      -41.54     42.67 o 
  13   2   5      286.88      367.14     78.45 o 
  14   2   5      105.39       65.53     59.51 o 
  15   2   5        0.66       12.56     58.86 o 
 -16   3   5      176.64       80.93     71.70 o 
 -15   3   5       39.59       64.64     61.35 o 
 -14   3   5      136.57      161.05     54.64 o 
 -13   3   5       89.25       35.95     55.88 o 
 -12   3   5       16.99      -31.81     32.27 o 
 -11   3   5       42.79      -28.78     27.28 o 
 -10   3   5      834.65      895.78     60.46 o 
  -9   3   5        9.33      -32.38     25.32 o 
  -8   3   5      271.17      170.88     26.15 o 
  -7   3   5     1222.61     1165.91     47.56 o 
  -6   3   5      878.62      800.01     36.02 o 
  -5   3   5      635.25      615.28     52.36 o 
  -4   3   5      813.35      720.65     30.88 o 
  -3   3   5      148.82      139.07     18.39 o 
  -2   3   5    14992.01    16587.17    458.72 o 
  -1   3   5     3737.32     3853.96    115.87 o 
   0   3   5       79.51      114.93     21.00 o 
   1   3   5     4521.37     4734.92    160.05 o 
   2   3   5       69.03       54.99     14.66 o 
   3   3   5     7092.45     7699.20    198.61 o 
   4   3   5     3469.26     3393.39     95.66 o 
   5   3   5      471.85      456.98     49.73 o 
   6   3   5     4699.14     5070.43    314.40 o 
   7   3   5     2353.08     2560.69    163.25 o 
   8   3   5      743.50      804.24     58.55 o 
   9   3   5      722.59      768.80     69.03 o 
  10   3   5      435.11      358.58     55.73 o 
  11   3   5      682.83      816.12     79.52 o 
  12   3   5     1487.42     1411.42     88.82 o 
  13   3   5      192.78      230.63     59.36 o 
  14   3   5       78.30       60.58     64.11 o 
  15   3   5       25.62       -3.92     63.39 o 
 -15   4   5        3.41      -34.02     54.35 o 
 -14   4   5      270.38      271.00     73.56 o 
 -13   4   5        2.89      -51.19     34.12 o 
 -12   4   5      269.47      248.31     47.26 o 
 -11   4   5       28.66      -44.46     29.64 o 
 -10   4   5        2.19      -27.36     29.39 o 
  -9   4   5      212.44      210.91     37.54 o 
  -8   4   5      859.28      911.07     58.56 o 
  -7   4   5       71.30       23.96     18.35 o 
  -6   4   5     1026.02      924.22     39.44 o 
  -5   4   5     4085.68     4264.88    120.21 o 
  -4   4   5     4270.44     3922.04    122.20 o 
  -3   4   5     6203.62     6445.76    189.21 o 
  -2   4   5     2939.49     3194.48    100.92 o 
  -1   4   5      341.22      262.82     24.93 o 
   0   4   5    28260.49    28462.88    888.77 o 
   1   4   5      115.97      159.46     26.16 o 
   2   4   5      117.12       59.51     18.34 o 
   3   4   5      653.55      689.03     36.86 o 
   4   4   5      880.34      808.62     35.03 o 
   5   4   5      270.82      414.11     59.03 o 
   6   4   5      728.86      663.70     51.51 o 
   7   4   5        0.17      -30.25     22.00 o 
   8   4   5      365.00      411.89    126.50 o 
   9   4   5      187.68      145.26     42.39 o 
  10   4   5     1861.23     1883.04    143.69 o 
  11   4   5      139.87      139.82     51.63 o 
  12   4   5       97.56      143.94     55.44 o 
  13   4   5        2.24       -9.01     46.49 o 
  14   4   5      197.55      109.07     78.63 o 
  15   4   5        1.34       -1.77     68.57 o 
 -15   5   5       68.80       60.78     59.21 o 
 -14   5   5      117.47       95.46     47.97 o 
 -13   5   5       70.21       54.86     42.15 o 
 -12   5   5        0.85      -52.08     34.72 o 
 -11   5   5        7.24      -33.19     36.31 o 
 -10   5   5     1076.77     1338.12     79.28 o 
  -9   5   5      262.22      344.48     62.01 o 
  -8   5   5       71.99       43.68     29.08 o 
  -7   5   5      106.93       85.50     36.03 o 
  -6   5   5     1541.46     1515.43     86.41 o 
  -5   5   5        3.05        5.38     17.27 o 
  -4   5   5      118.95      113.92     23.36 o 
  -3   5   5      366.53      481.89     37.22 o 
  -2   5   5     4558.55     4291.25    134.05 o 
  -1   5   5     1175.44     1167.98     49.37 o 
   0   5   5       64.65       10.48     20.50 o 
   1   5   5     1597.01     1665.15     72.39 o 
   2   5   5      377.77      390.46     33.08 o 
   3   5   5      847.22      863.24     42.70 o 
   4   5   5     6678.04     6501.97    274.53 o 
   5   5   5     2647.47     2715.08     82.41 o 
   6   5   5     1395.95     1460.62     99.08 o 
   7   5   5      344.09      402.65     53.54 o 
   8   5   5       39.07       12.58     31.70 o 
   9   5   5      560.37      491.80     63.91 o 
  10   5   5       14.30      -44.30     37.76 o 
  11   5   5        4.09        0.19     44.79 o 
  12   5   5     1117.35     1193.52    140.64 o 
  13   5   5      117.23       87.61     65.30 o 
  14   5   5       55.23       46.74     55.01 o 
 -14   6   5      127.83       57.58     47.77 o 
 -13   6   5        0.54      -14.43     39.68 o 
 -12   6   5      392.14      264.35     64.74 o 
 -11   6   5      171.90       85.08     41.20 o 
 -10   6   5        8.49      -45.80     30.54 o 
  -9   6   5       49.18       -7.28     30.97 o 
  -8   6   5      380.85      422.01     47.99 o 
  -7   6   5      215.51      232.33     52.92 o 
  -6   6   5      127.26      112.32     34.29 o 
  -5   6   5       30.44        3.45     20.36 o 
  -4   6   5      252.38      246.37     43.35 o 
  -3   6   5      728.55      726.91     43.54 o 
  -2   6   5       84.23       70.99     22.96 o 
  -1   6   5      216.86      183.24     28.87 o 
   0   6   5     3631.28     3419.34    131.14 o 
   1   6   5       50.60       10.02     22.55 o 
   2   6   5     3089.73     3093.87    106.32 o 
   3   6   5     1616.53     1835.90     71.16 o 
   4   6   5       67.92       26.47     20.92 o 
   5   6   5      871.76      915.49    124.13 o 
   6   6   5     1791.63     1730.61    118.79 o 
   7   6   5      248.05      247.44     47.47 o 
   8   6   5       17.36      -43.71     29.14 o 
   9   6   5      207.51      107.40     46.73 o 
  10   6   5      122.62      101.12     51.46 o 
  11   6   5        1.45      -32.74     45.37 o 
  12   6   5      211.28      326.38     77.85 o 
  13   6   5      275.61      238.33     69.41 o 
  14   6   5      169.41      169.28     69.62 o 
 -14   7   5       78.96       30.52     47.63 o 
 -13   7   5       15.33      -59.11     39.41 o 
 -12   7   5       15.97      -56.18     37.45 o 
 -11   7   5        4.22      -30.23     36.80 o 
 -10   7   5       87.37       20.16     37.11 o 
  -9   7   5      703.24      792.40     77.17 o 
  -8   7   5      191.22      155.79     47.00 o 
  -7   7   5      824.13     1045.40     77.36 o 
  -6   7   5      960.80      871.11     67.41 o 
  -5   7   5      135.33       98.15     39.22 o 
  -4   7   5       74.49       50.82     26.64 o 
  -3   7   5      600.34      662.99     50.95 o 
  -2   7   5     2803.08     2587.12     94.04 o 
  -1   7   5      395.39      395.24     38.97 o 
   0   7   5      299.68      321.26     43.79 o 
   1   7   5       23.61       -1.89     23.08 o 
   2   7   5     2622.87     2783.00    112.59 o 
   3   7   5      595.12      704.74     76.28 o 
   4   7   5      656.64      636.32     43.07 o 
   5   7   5       44.36       -5.02     40.24 o 
   6   7   5       13.76      -23.31     37.71 o 
   7   7   5        3.16       -3.00     36.16 o 
   8   7   5        6.63      -54.83     36.56 o 
   9   7   5       67.07        3.43     41.91 o 
  10   7   5      114.15       78.26     50.48 o 
  11   7   5      128.70        9.85     50.80 o 
  12   7   5      283.23      251.91     70.27 o 
  13   7   5        1.45      -62.49     55.15 o 
 -13   8   5       36.77      -16.49     46.19 o 
 -12   8   5      100.80       52.86     65.78 o 
 -11   8   5      172.23      104.19     53.28 o 
 -10   8   5       55.00       12.01     46.40 o 
  -9   8   5      652.79     1015.78    110.82 o 
  -8   8   5      770.50      835.75     94.42 o 
  -7   8   5        4.34      -34.38     35.98 o 
  -6   8   5      405.47      411.97    116.41 o 
  -5   8   5       28.59      -19.24     35.57 o 
  -4   8   5     1227.19     1423.33    141.06 o 
  -3   8   5     1233.04     1056.04     60.26 o 
  -2   8   5      754.59      793.58     54.69 o 
  -1   8   5      616.94      762.33     55.79 o 
   0   8   5     2972.83     2720.40    115.89 o 
   1   8   5     1283.45     1246.62     67.77 o 
   2   8   5      484.59      469.26     46.35 o 
   3   8   5      249.71      334.79     40.70 o 
   4   8   5       11.04      -20.71     46.80 o 
   5   8   5     2254.13     1938.64    138.46 o 
   6   8   5      858.27      988.59    207.68 o 
   7   8   5       61.74       31.65     56.91 o 
   8   8   5      149.81      105.46     47.32 o 
   9   8   5      503.29      481.37    133.69 o 
  10   8   5        0.53        4.65     47.75 o 
  11   8   5      113.83       55.11     58.67 o 
  12   8   5      134.97       88.28     64.43 o 
  13   8   5      189.35      214.43     69.73 o 
 -12   9   5        0.31      -68.58     45.72 o 
 -11   9   5       62.70       33.39     51.31 o 
 -10   9   5       36.69       59.33     52.28 o 
  -9   9   5      423.18      628.25    116.36 o 
  -8   9   5       33.47       25.52     48.24 o 
  -7   9   5     1506.63     1449.31    100.95 o 
  -6   9   5       75.23       36.98     43.15 o 
  -5   9   5      376.82      417.60     72.93 o 
  -4   9   5      186.38      125.50    116.03 o 
  -3   9   5        2.90      -17.29     28.32 o 
  -2   9   5      213.26      209.22     39.97 o 
  -1   9   5       98.58      110.22     33.85 o 
   0   9   5      726.96      837.84     72.65 o 
   1   9   5        2.01      -35.10     30.17 o 
   2   9   5      209.74      178.41     38.22 o 
   3   9   5     1025.77     1057.30    119.59 o 
   4   9   5       36.52       75.61     57.11 o 
   5   9   5      120.05       91.93     79.95 o 
   6   9   5     1322.23     1511.63    126.03 o 
   7   9   5      318.11      311.96    109.20 o 
   8   9   5      291.08      180.01     70.28 o 
   9   9   5       63.27      -45.77     57.62 o 
  10   9   5       26.77       10.43     65.40 o 
  11   9   5      193.31      138.20     64.88 o 
  12   9   5       14.95      -30.44     62.28 o 
 -11  10   5       58.14      -68.37     53.92 o 
 -10  10   5        4.32      -41.91     48.82 o 
  -9  10   5      105.91      159.13     60.78 o 
  -8  10   5       99.93      115.12     56.77 o 
  -7  10   5       60.17       48.72     50.55 o 
  -6  10   5      131.35       59.93     48.75 o 
  -5  10   5       60.78       86.40     58.01 o 
  -4  10   5        7.89       40.80     51.59 o 
  -3  10   5      840.75     1270.09    119.59 o 
  -2  10   5       75.86       81.32     37.31 o 
  -1  10   5     1138.49     1257.48     82.09 o 
   0  10   5      112.89       52.86     39.99 o 
   1  10   5       48.81       30.08     33.61 o 
   2  10   5      219.14      257.40     55.91 o 
   3  10   5       22.54       10.43     51.89 o 
   4  10   5       36.80        0.89     57.53 o 
   5  10   5      256.13      286.28     73.13 o 
   6  10   5       68.26       29.50     64.65 o 
   7  10   5        8.99       -1.84     58.53 o 
   8  10   5       13.72      -19.29     56.62 o 
   9  10   5      157.99      135.85     77.17 o 
  10  10   5       58.71       63.14     71.19 o 
  11  10   5       37.51       38.38     79.66 o 
 -10  11   5      163.22      236.31     93.07 o 
  -9  11   5        1.50       -7.52     67.52 o 
  -8  11   5       77.79       60.41     70.28 o 
  -7  11   5       11.06      -51.64     55.73 o 
  -6  11   5      170.92      213.11     83.21 o 
  -5  11   5       49.08       34.13     63.43 o 
  -4  11   5      448.38      474.90    104.33 o 
  -3  11   5        5.14      -48.67     49.98 o 
  -2  11   5       13.63      -47.27     43.42 o 
  -1  11   5      627.72      975.25     88.45 o 
   0  11   5        5.79      -34.56     39.86 o 
   1  11   5       27.75      -27.95     41.74 o 
   2  11   5        5.49      -19.50     52.40 o 
   3  11   5      680.82      795.49    117.01 o 
   4  11   5       65.83       21.13     82.88 o 
   5  11   5       14.96      -22.97     56.33 o 
   6  11   5      439.01      402.17    273.99 o 
   7  11   5       63.27       36.36     70.71 o 
   8  11   5        1.09      -26.03     76.05 o 
   9  11   5       43.95       18.59    111.16 o 
  10  11   5       71.23       40.46     79.21 o 
  -9  12   5       34.56      101.58     78.56 o 
  -8  12   5      387.01      542.98    136.51 o 
  -7  12   5       22.98       -2.98     70.28 o 
  -6  12   5       58.85       69.09     73.69 o 
  -5  12   5      412.28      448.60    100.66 o 
  -4  12   5       24.58       14.95     59.97 o 
  -3  12   5       45.59      -21.03     60.63 o 
  -2  12   5       84.22       40.82     59.97 o 
  -1  12   5        3.27       39.87     60.91 o 
   0  12   5        3.05      -71.16     47.44 o 
   1  12   5       77.85       14.86     45.63 o 
   2  12   5        2.54      -29.60     63.38 o 
   3  12   5      150.00       94.23     93.60 o 
   4  12   5      125.24       92.58     74.12 o 
   5  12   5       60.48       -9.29     84.83 o 
   6  12   5      344.84      356.18     96.48 o 
   7  12   5        7.58      -76.91     68.29 o 
   8  12   5       21.45      -50.88     72.15 o 
  -7  13   5        1.98       13.79     84.73 o 
  -6  13   5      351.80      487.83    163.81 o 
  -5  13   5       29.90        5.71     77.07 o 
  -4  13   5       80.44       20.72     70.28 o 
  -3  13   5        7.08      -30.76     57.11 o 
  -2  13   5        5.13      -50.62     63.25 o 
  -1  13   5        0.10       64.35     95.55 o 
   0  13   5       19.87      -19.00     61.65 o 
   1  13   5        0.40      -84.33     56.22 o 
   2  13   5        1.90      -27.94     63.03 o 
   3  13   5        1.73      -60.39     61.32 o 
   4  13   5        2.94      -96.88     66.78 o 
   5  13   5       11.07      -34.07     71.35 o 
   6  13   5      387.17      468.90    150.16 o 
  -4  14   5        7.34       24.09     77.68 o 
  -3  14   5       18.44       20.37     75.90 o 
  -2  14   5       78.55      230.11    142.36 o 
  -1  14   5      121.42      177.46    136.51 o 
   0  14   5       24.88       44.85     79.95 o 
   1  14   5        2.10      -81.90     76.05 o 
   2  14   5        0.43        0.78     71.60 o 
   3  14   5       47.97      -32.53     69.33 o 
 -16   0   6       33.03      -58.50     89.70 o 
 -14   0   6      288.10      235.96     99.45 o 
 -12   0   6      879.22      973.09    144.31 o 
 -10   0   6      484.07      371.54     46.18 o 
  -8   0   6     8613.32     9124.88    311.84 o 
  -6   0   6     1162.51     1304.14     61.46 o 
  -4   0   6      541.14      504.82     41.77 o 
  -2   0   6    17624.77    19306.19    752.48 o 
   0   0   6    31667.04    30267.28   1167.16 o 
   2   0   6     2564.79     2825.44    124.08 o 
   4   0   6     3910.64     4615.91    196.32 o 
   6   0   6    14214.76    16388.72    648.82 o 
   8   0   6     2703.48     2691.47    136.49 o 
  10   0   6     1326.64     1186.62     86.17 o 
  12   0   6     2552.50     2174.35    191.11 o 
  14   0   6       39.21      -46.80     76.05 o 
 -16   1   6       25.41       -2.45     64.77 o 
 -15   1   6       36.50      -27.09     65.33 o 
 -14   1   6      261.31      419.15     80.66 o 
 -13   1   6        6.53       37.77     46.82 o 
 -12   1   6       46.32      -29.06     38.74 o 
 -11   1   6      178.29      110.41     35.11 o 
 -10   1   6     1492.22     1537.95     53.79 o 
  -9   1   6      221.20      288.72     30.20 o 
  -8   1   6      176.32      308.11     28.51 o 
  -7   1   6      836.79      811.94     34.07 o 
  -6   1   6      916.22      815.84     32.25 o 
  -5   1   6       59.36       67.78     15.43 o 
  -4   1   6    18659.33    19650.39    448.76 o 
  -3   1   6      194.39      325.28     20.78 o 
  -2   1   6      462.52      380.75     21.28 o 
  -1   1   6     1315.23     1126.63     55.49 o 
   0   1   6      509.46      400.16     37.04 o 
   1   1   6      125.12      123.01     13.33 o 
   2   1   6     3071.82     3879.48    115.44 o 
   3   1   6     3969.01     3737.63    113.93 o 
   4   1   6    13702.19    14672.42    408.46 o 
   5   1   6     1715.17     1572.21     60.84 o 
   6   1   6      855.04      895.65     44.05 o 
   7   1   6      145.76      119.14     28.90 o 
   8   1   6     1608.86     1775.48     99.10 o 
   9   1   6      299.25      316.72     40.67 o 
  10   1   6     2435.28     2569.87     99.11 o 
  11   1   6       49.24      -34.61     37.75 o 
  12   1   6      597.96      862.31    275.94 o 
  13   1   6       93.05       37.62     65.33 o 
  14   1   6        1.04      -21.18     54.45 o 
  15   1   6        6.28      -43.88     55.16 o 
 -16   2   6        9.48      -26.12     52.34 o 
 -15   2   6       58.16       27.03     63.39 o 
 -14   2   6      129.53       63.81     58.86 o 
 -13   2   6       41.49      -58.65     39.31 o 
 -12   2   6      557.61      608.34     58.12 o 
 -11   2   6       13.33      -38.03     28.60 o 
 -10   2   6      486.10      626.16     75.21 o 
  -9   2   6       42.93       48.38     22.97 o 
  -8   2   6     5941.44     6043.09    152.61 o 
  -7   2   6      313.67      246.19     25.16 o 
  -6   2   6     8650.68     8423.34    202.22 o 
  -5   2   6       55.03      133.07     17.16 o 
  -4   2   6     1674.94     1707.69     77.87 o 
  -3   2   6    15421.50    15899.02    439.47 o 
  -2   2   6     1288.21     1355.86     47.82 o 
  -1   2   6     3571.55     3761.68    130.57 o 
   0   2   6     3654.58     3665.69    127.36 o 
   1   2   6    13224.37    13907.80    346.88 o 
   2   2   6      104.92      156.17     16.68 o 
   3   2   6     2197.58     2392.85     70.02 o 
   4   2   6     2274.94     2164.97     88.94 o 
   5   2   6      510.67      562.54     43.61 o 
   6   2   6    12111.44    13297.79    456.55 o 
   7   2   6      394.21      483.81     42.87 o 
   8   2   6     1747.25     1873.68     75.43 o 
   9   2   6        3.53      -34.13     24.61 o 
  10   2   6       53.39       17.34     35.99 o 
  11   2   6     1524.38     1504.15    100.51 o 
  12   2   6      530.16      515.03     68.88 o 
  13   2   6      530.04      582.98    103.35 o 
  14   2   6        3.34      -72.04     48.03 o 
  15   2   6       33.90       -7.62     58.59 o 
 -15   3   6      173.31       85.30     69.54 o 
 -14   3   6       28.93       10.51     55.29 o 
 -13   3   6      226.08      326.90     51.23 o 
 -12   3   6       76.80       26.13     35.37 o 
 -11   3   6        1.48      -39.65     31.09 o 
 -10   3   6     1557.72     1504.13     71.24 o 
  -9   3   6      467.64      662.24     54.76 o 
  -8   3   6       28.00       -4.65     20.02 o 
  -7   3   6      660.50      533.55     55.31 o 
  -6   3   6      740.88      824.37     37.89 o 
  -5   3   6     2195.80     2238.46     90.12 o 
  -4   3   6     2965.90     2960.20     95.32 o 
  -3   3   6      431.92      606.30     30.04 o 
  -2   3   6      666.60      682.16     31.11 o 
  -1   3   6     4580.90     4791.56    140.95 o 
   0   3   6      123.63      130.02     22.46 o 
   1   3   6      688.76      951.82     41.04 o 
   2   3   6      129.25      114.96     16.00 o 
   3   3   6      925.95      845.42     33.83 o 
   4   3   6     2674.23     2831.33     85.59 o 
   5   3   6     1765.41     1597.16     62.81 o 
   6   3   6      190.12      130.56     28.61 o 
   7   3   6      468.50      540.22     46.15 o 
   8   3   6     1030.14     1052.11     58.33 o 
   9   3   6      143.77      201.39     45.72 o 
  10   3   6      932.86     1048.25     84.33 o 
  11   3   6       42.83       -4.58     42.98 o 
  12   3   6        5.18      -20.27     42.71 o 
  13   3   6      710.22      813.17     87.80 o 
  14   3   6        0.31       24.00     62.73 o 
  15   3   6       37.06        2.44     62.64 o 
 -15   4   6       94.05      115.13     70.92 o 
 -14   4   6        6.25      -12.61     56.75 o 
 -13   4   6       37.59       42.63     39.50 o 
 -12   4   6        6.50      -46.08     30.72 o 
 -11   4   6       48.34      -20.15     32.21 o 
 -10   4   6      308.38      235.34     43.80 o 
  -9   4   6      203.85      253.00     41.04 o 
  -8   4   6      214.18      271.82     47.57 o 
  -7   4   6     1910.18     1870.61     68.21 o 
  -6   4   6      374.57      418.52     31.99 o 
  -5   4   6       94.07       76.51     20.06 o 
  -4   4   6     1073.79     1074.78     50.38 o 
  -3   4   6     6386.75     6511.90    192.04 o 
  -2   4   6     2409.37     2110.66    101.61 o 
  -1   4   6      935.20     1181.56     46.29 o 
   0   4   6      805.80      867.30     53.66 o 
   1   4   6      220.78      202.15     51.78 o 
   2   4   6     5540.92     5868.24    176.42 o 
   3   4   6    12716.67    12980.24    329.88 o 
   4   4   6        4.57        2.33     15.11 o 
   5   4   6     4121.03     3958.72    168.49 o 
   6   4   6      705.90      791.32     49.44 o 
   7   4   6       63.59       17.66     23.45 o 
   8   4   6      466.95      402.26     98.03 o 
   9   4   6      138.09      138.12     42.98 o 
  10   4   6        4.19       45.40     41.85 o 
  11   4   6     2476.21     2598.03    169.27 o 
  12   4   6       60.68       36.33     49.31 o 
  13   4   6      209.24      274.19     65.48 o 
  14   4   6        9.08        2.02     52.16 o 
  15   4   6       36.64      -13.73     86.78 o 
 -15   5   6      138.21      136.55     91.02 o 
 -14   5   6        8.44      -46.71     39.48 o 
 -13   5   6      205.62      262.43     52.15 o 
 -12   5   6        3.67      -38.95     34.42 o 
 -11   5   6        8.84      -11.51     34.81 o 
 -10   5   6      869.52      901.37     88.10 o 
  -9   5   6      530.77      688.84     54.41 o 
  -8   5   6      275.16      229.20     38.71 o 
  -7   5   6     1083.12      862.20     55.76 o 
  -6   5   6        5.01      -25.28     16.85 o 
  -5   5   6     3256.19     3043.05    102.11 o 
  -4   5   6        0.17       -8.59     17.70 o 
  -3   5   6      668.22      740.05     52.92 o 
  -2   5   6     3362.40     3406.72    119.63 o 
  -1   5   6     9261.10     9028.12    261.64 o 
   0   5   6      435.63      480.15     45.01 o 
   1   5   6     2576.61     2951.56    113.29 o 
   2   5   6     3421.74     3376.08    117.24 o 
   3   5   6     3456.54     2949.77    101.33 o 
   4   5   6      387.68      410.55     49.24 o 
   5   5   6     3393.89     3331.10    103.91 o 
   6   5   6       73.21       48.72     25.56 o 
   7   5   6      437.52      438.89     53.64 o 
   8   5   6      255.10      285.89     49.79 o 
   9   5   6      548.33      673.85    100.87 o 
  10   5   6       28.39      -51.62     34.42 o 
  11   5   6       50.29      -25.62     42.68 o 
  12   5   6       88.82        0.67     45.47 o 
  13   5   6      687.62      902.90    191.67 o 
  14   5   6        8.88      -46.70     51.80 o 
 -14   6   6       14.21      -58.32     41.90 o 
 -13   6   6       18.58      -53.20     39.19 o 
 -12   6   6       33.30      -27.73     37.15 o 
 -11   6   6      112.11      112.83     44.11 o 
 -10   6   6      560.50      587.64     75.43 o 
  -9   6   6       27.08       39.44     35.46 o 
  -8   6   6      358.51      390.56     61.72 o 
  -7   6   6      977.63     1022.35     70.01 o 
  -6   6   6      510.86      569.13     91.86 o 
  -5   6   6      122.69      134.61     27.73 o 
  -4   6   6     2183.23     2067.62     77.51 o 
  -3   6   6     3813.83     3814.16    124.95 o 
  -2   6   6     2037.55     1955.07     74.39 o 
  -1   6   6       97.28      153.25     27.27 o 
   0   6   6     1989.38     1797.86     81.28 o 
   1   6   6     1510.35     1776.16     79.17 o 
   2   6   6      225.41      233.53     32.41 o 
   3   6   6     1261.39     1235.21     54.93 o 
   4   6   6      389.94      450.84     41.83 o 
   5   6   6     1755.56     1764.36    173.95 o 
   6   6   6      195.16      160.41     72.96 o 
   7   6   6      203.89      163.38     42.39 o 
   8   6   6       17.41        5.61     35.20 o 
   9   6   6       21.38      -53.13     35.42 o 
  10   6   6       49.20       30.11     47.00 o 
  11   6   6     1181.23     1164.14    104.55 o 
  12   6   6        0.98       28.44     54.19 o 
  13   6   6      247.12      186.87     62.19 o 
  14   6   6      172.15      162.10     69.92 o 
 -14   7   6       48.69       29.92     48.64 o 
 -13   7   6       44.14      -48.16     41.22 o 
 -12   7   6        5.76      -45.89     38.61 o 
 -11   7   6        4.67      -52.36     34.91 o 
 -10   7   6       94.26       27.83     47.70 o 
  -9   7   6        4.97      -50.04     33.36 o 
  -8   7   6      259.33      318.71     59.95 o 
  -7   7   6      468.62      423.96     56.76 o 
  -6   7   6      315.04      362.13     50.73 o 
  -5   7   6      825.79      854.68     64.06 o 
  -4   7   6      111.62      124.54     30.56 o 
  -3   7   6      366.58      357.65     49.76 o 
  -2   7   6     3219.60     3314.94    114.18 o 
  -1   7   6     1463.34     1345.61     59.95 o 
   0   7   6     2766.24     2586.19    108.97 o 
   1   7   6     2631.33     2604.40    124.32 o 
   2   7   6      738.40      853.26     58.39 o 
   3   7   6     1105.99      987.07     60.52 o 
   4   7   6     1548.30     1441.77     62.37 o 
   5   7   6      773.60      769.84     89.47 o 
   6   7   6      600.05      607.20     66.70 o 
   7   7   6      181.22      137.37     47.09 o 
   8   7   6       36.65       31.83     41.52 o 
   9   7   6      140.45      185.79     55.23 o 
  10   7   6      226.38      135.65     57.90 o 
  11   7   6       18.84        4.18     50.02 o 
  12   7   6      646.66      651.56    158.63 o 
  13   7   6      188.14      206.32     71.36 o 
 -13   8   6       14.50      -37.90     50.35 o 
 -12   8   6       16.56      -63.50     47.84 o 
 -11   8   6       14.03       11.47     46.88 o 
 -10   8   6      326.62      400.84     66.29 o 
  -9   8   6      128.51       59.39     49.05 o 
  -8   8   6      549.83      887.44    128.73 o 
  -7   8   6      292.20      371.64     58.64 o 
  -6   8   6       98.95      184.64     45.48 o 
  -5   8   6     1166.81     1230.93     82.95 o 
  -4   8   6       23.56       -6.49     33.32 o 
  -3   8   6     3318.16     3562.94    124.77 o 
  -2   8   6     1128.81     1125.70     59.78 o 
  -1   8   6       91.08       80.32     30.09 o 
   0   8   6      758.69      824.26    155.67 o 
   1   8   6      374.83      389.17     50.56 o 
   2   8   6      192.39      213.04     37.38 o 
   3   8   6      252.93      272.69     38.71 o 
   4   8   6       84.37        0.23     45.09 o 
   5   8   6      350.89      350.12     74.90 o 
   6   8   6      553.60      506.34    176.48 o 
   7   8   6        4.64      -41.87     50.80 o 
   8   8   6       47.98       66.39     44.39 o 
   9   8   6        1.23      -46.86     40.77 o 
  10   8   6      127.08       75.94     53.74 o 
  11   8   6       22.77      -74.05     60.66 o 
  12   8   6       77.25       36.95     61.13 o 
 -12   9   6        2.12      -55.84     68.16 o 
 -11   9   6       23.27      -27.12     67.40 o 
 -10   9   6      202.60      279.16     65.02 o 
  -9   9   6      118.41      165.62     63.46 o 
  -8   9   6       33.03      -54.19     43.43 o 
  -7   9   6        0.11      -14.32     41.77 o 
  -6   9   6      204.01      226.30     51.95 o 
  -5   9   6      762.28      959.58    112.64 o 
  -4   9   6     2877.50     2796.11    197.26 o 
  -3   9   6      453.65      423.99     56.29 o 
  -2   9   6      659.27      692.08     57.05 o 
  -1   9   6        8.49        5.72     28.49 o 
   0   9   6       11.04        5.02     32.18 o 
   1   9   6     1922.20     1910.57     93.79 o 
   2   9   6      115.04       98.31     34.45 o 
   3   9   6        2.46        6.97     35.60 o 
   4   9   6     1419.35     1714.49    147.99 o 
   5   9   6        1.46       34.83     59.25 o 
   6   9   6       28.09      -55.34     49.64 o 
   7   9   6       56.36      -15.82     60.79 o 
   8   9   6       52.91        6.72     60.91 o 
   9   9   6        5.90      -30.93     58.56 o 
  10   9   6      142.30       67.14     69.32 o 
  11   9   6      104.43      112.17     66.05 o 
  12   9   6      211.08      309.21     97.88 o 
 -11  10   6        0.77      -89.96     59.97 o 
 -10  10   6       20.12       27.00     70.28 o 
  -9  10   6       19.26      -42.70     66.78 o 
  -8  10   6       46.17       42.11     64.77 o 
  -7  10   6        3.12      -15.64     62.71 o 
  -6  10   6       16.69      -51.92     54.95 o 
  -5  10   6       64.83       48.85     57.11 o 
  -4  10   6      112.71       89.39     60.63 o 
  -3  10   6      397.04      385.86     77.83 o 
  -2  10   6      311.61      306.87     57.62 o 
  -1  10   6       54.40       12.02     47.27 o 
   0  10   6      265.95      202.80     47.80 o 
   1  10   6        0.16      -17.16     33.20 o 
   2  10   6      934.18     1063.77     93.08 o 
   3  10   6       29.88      -52.56     55.29 o 
   4  10   6       43.37       28.10     58.40 o 
   5  10   6      304.28      405.63     84.73 o 
   6  10   6      654.83      768.31    332.49 o 
   7  10   6      204.37       92.48    100.43 o 
   8  10   6       15.05      -37.89     62.26 o 
   9  10   6       31.10      -56.21     57.62 o 
  10  10   6      129.87       87.52     77.78 o 
  11  10   6       96.79       59.23     87.15 o 
 -10  11   6       46.13       40.85     77.18 o 
  -9  11   6      315.44      422.87    101.17 o 
  -8  11   6       23.24      -15.77     63.25 o 
  -7  11   6       11.16      -28.00     65.40 o 
  -6  11   6      675.53      707.48    112.67 o 
  -5  11   6       29.19      -72.15     52.97 o 
  -4  11   6       44.06       66.97     58.49 o 
  -3  11   6       50.46        0.14     55.22 o 
  -2  11   6      320.04      422.20     85.49 o 
  -1  11   6        5.08      -39.39     37.75 o 
   0  11   6       49.54        1.14     39.27 o 
   1  11   6      248.59      294.10     60.45 o 
   2  11   6        0.31      -69.27     46.18 o 
   3  11   6       14.63       10.73     57.91 o 
   4  11   6      375.69      553.00     99.65 o 
   5  11   6      204.64      221.46     82.60 o 
   6  11   6        5.86       21.11     64.51 o 
   7  11   6      284.47      263.79    101.40 o 
   8  11   6      147.82       51.14     73.85 o 
   9  11   6       26.06      -18.43     73.04 o 
  -9  12   6       51.13       52.80     93.60 o 
  -8  12   6       33.47       16.16     74.69 o 
  -7  12   6      113.33       41.63     79.06 o 
  -6  12   6      151.20       52.98     73.69 o 
  -5  12   6       75.14       48.75     70.32 o 
  -4  12   6        2.77      -10.04     59.69 o 
  -3  12   6       18.10       -4.83     57.87 o 
  -2  12   6       25.41      -15.35     53.57 o 
  -1  12   6      190.24      216.50     73.76 o 
   0  12   6        6.01      -79.61     53.08 o 
   1  12   6       70.26       72.88     50.23 o 
   2  12   6       19.62       50.84     59.25 o 
   3  12   6       44.01      106.20     71.60 o 
   4  12   6       47.46        2.22     64.19 o 
   5  12   6      365.23      395.80     92.36 o 
   6  12   6       57.26       -1.08     73.51 o 
   7  12   6       59.44       -5.94     74.01 o 
   8  12   6        7.08        9.49     74.46 o 
  -6  13   6        6.33      -87.47     70.16 o 
  -5  13   6       35.93       24.09     69.68 o 
  -4  13   6        3.06      -92.80     61.87 o 
  -3  13   6      243.70      258.19     89.12 o 
  -2  13   6        0.21      -11.41     62.68 o 
  -1  13   6      119.25      -42.90     91.65 o 
   0  13   6       30.46        3.64     61.64 o 
   1  13   6      163.02      137.80     72.99 o 
   2  13   6       65.75       58.50     71.70 o 
   3  13   6      145.37       86.53     73.76 o 
   4  13   6       24.97      -49.73     68.95 o 
   5  13   6      191.76      103.42     77.70 o 
   6  13   6        5.32      -38.65     68.29 o 
  -3  14   6       24.76      -90.80     68.29 o 
  -2  14   6      114.10      212.56    126.76 o 
  -1  14   6       10.87       13.65    113.11 o 
   0  14   6       16.66      -39.00     76.05 o 
   1  14   6        5.12      -25.35     78.00 o 
   2  14   6        2.44      -88.19     59.97 o 
 -15   0   7      272.59      356.87    122.86 o 
 -13   0   7        3.79      -27.30     68.25 o 
 -11   0   7     3320.68     3073.72    128.59 o 
  -9   0   7      627.05      755.53     60.40 o 
  -7   0   7     1103.47      882.82     50.80 o 
  -5   0   7     4155.19     4268.41    153.93 o 
  -3   0   7     5078.63     5178.66    180.36 o 
  -1   0   7     1619.08     1827.86     87.96 o 
   1   0   7      359.13      365.49     31.74 o 
   3   0   7    34905.04    39532.30   1511.46 o 
   5   0   7        6.43       30.42     29.21 o 
   7   0   7     2055.94     2181.89    115.80 o 
   9   0   7     2219.68     2630.03    145.28 o 
  11   0   7       57.87       28.41     50.96 o 
  13   0   7        0.93      -42.90     68.25 o 
  15   0   7        1.03      -79.95     74.10 o 
 -16   1   7       25.32       38.82     65.80 o 
 -15   1   7      265.80      166.79     74.12 o 
 -14   1   7        2.52      -54.42     52.34 o 
 -13   1   7      137.24      153.38     67.52 o 
 -12   1   7      213.24      217.41     41.30 o 
 -11   1   7      245.39      265.36     41.99 o 
 -10   1   7       50.96       52.61     24.26 o 
  -9   1   7     6662.86     7481.73    186.26 o 
  -8   1   7      143.18      162.19     25.49 o 
  -7   1   7      347.19      483.47     32.56 o 
  -6   1   7        1.25      -18.77     12.52 o 
  -5   1   7       56.68       95.84     17.46 o 
  -4   1   7     3275.50     3640.31     94.03 o 
  -3   1   7    13313.00    12883.63    325.26 o 
  -2   1   7      162.84      135.38     16.36 o 
  -1   1   7     1713.45     1524.79     70.74 o 
   0   1   7        9.18        3.81      9.57 o 
   1   1   7      400.17      275.61     18.51 o 
   2   1   7      337.73      382.76     25.54 o 
   3   1   7       52.30       94.99     19.42 o 
   4   1   7        9.04      -12.89     16.53 o 
   5   1   7    17465.44    18900.41    524.96 o 
   6   1   7     2191.04     2152.80     79.20 o 
   7   1   7      361.78      414.26     58.55 o 
   8   1   7       12.14       -8.50     24.27 o 
   9   1   7        6.54       -4.01     25.69 o 
  10   1   7      158.83      170.94     44.47 o 
  11   1   7      699.11     1094.91    188.21 o 
  12   1   7      315.23      197.32     66.15 o 
  13   1   7       81.88       93.58     60.25 o 
  14   1   7        0.38      -16.54     55.73 o 
  15   1   7        3.90      -28.88     57.87 o 
 -16   2   7       93.95       90.12    118.96 o 
 -15   2   7      111.72      163.57     72.93 o 
 -14   2   7        6.30      -25.64     50.13 o 
 -13   2   7      217.60      178.56     55.42 o 
 -12   2   7        1.48       -0.51     32.44 o 
 -11   2   7     1044.60     1004.35     82.19 o 
 -10   2   7      294.25      283.03     42.55 o 
  -9   2   7      560.48      725.80     42.58 o 
  -8   2   7     2901.15     2595.11     76.37 o 
  -7   2   7      600.92      632.02     43.61 o 
  -6   2   7       12.28        1.38     14.78 o 
  -5   2   7     4467.09     4294.53    126.31 o 
  -4   2   7      318.82      412.36     29.31 o 
  -3   2   7     2217.49     2452.58     80.56 o 
  -2   2   7     8502.41     8735.98    247.90 o 
  -1   2   7     7562.74     7511.67    246.31 o 
   0   2   7      181.54      279.65     28.84 o 
   1   2   7     7214.67     7717.78    198.58 o 
   2   2   7     1360.67     1473.95     54.18 o 
   3   2   7    11094.67    12135.89    306.96 o 
   4   2   7     2212.82     2355.92     81.40 o 
   5   2   7     2326.50     2429.97    110.66 o 
   6   2   7     2774.00     2998.34    153.96 o 
   7   2   7     1344.68     1358.98     60.54 o 
   8   2   7       17.03      -13.56     24.85 o 
   9   2   7      864.34      993.00     56.45 o 
  10   2   7       32.69      -31.49     46.36 o 
  11   2   7       64.16       17.53     41.32 o 
  12   2   7      391.55      336.65     61.56 o 
  13   2   7        1.52      -41.48     50.96 o 
  14   2   7        3.17      -57.01     86.78 o 
  15   2   7       69.39       35.93     63.39 o 
 -15   3   7       50.31        1.08     63.72 o 
 -14   3   7      154.29      102.94     82.88 o 
 -13   3   7      300.82      197.90     47.56 o 
 -12   3   7      113.08      138.71     41.22 o 
 -11   3   7       10.85      -13.83     31.15 o 
 -10   3   7       65.19       50.14     33.04 o 
  -9   3   7     2185.92     2082.21     95.42 o 
  -8   3   7      333.63      476.92     44.57 o 
  -7   3   7       87.13       66.55     23.16 o 
  -6   3   7     1844.10     1876.74    116.30 o 
  -5   3   7      170.06      196.39     23.49 o 
  -4   3   7     3064.92     3426.83    115.68 o 
  -3   3   7     2937.27     3199.80    101.19 o 
  -2   3   7     1197.84     1171.93     53.18 o 
  -1   3   7     1677.23     1569.99     67.43 o 
   0   3   7     4137.00     4030.54    142.27 o 
   1   3   7      390.02      395.99     36.06 o 
   2   3   7     3990.40     3696.10    103.29 o 
   3   3   7       63.57       22.90     15.14 o 
   4   3   7     4896.93     4705.59    130.05 o 
   5   3   7    11185.90    10860.32    735.77 o 
   6   3   7      100.01       72.72     25.96 o 
   7   3   7      192.36      175.83     33.81 o 
   8   3   7        1.85      -24.43     25.28 o 
   9   3   7       24.37       11.96     32.72 o 
  10   3   7     1589.73     1595.81     89.50 o 
  11   3   7      214.39      167.61     52.41 o 
  12   3   7      276.95      259.56     58.99 o 
  13   3   7        2.57      -24.43     47.49 o 
  14   3   7       47.10      -27.30     60.67 o 
  15   3   7       30.09      -33.59     64.02 o 
 -15   4   7        9.59      -11.77     61.87 o 
 -14   4   7       33.44        9.47     49.92 o 
 -13   4   7       13.25      -45.65     38.03 o 
 -12   4   7      133.18       41.04     39.60 o 
 -11   4   7      130.17      150.28     41.38 o 
 -10   4   7     1538.29     1426.05     73.97 o 
  -9   4   7      270.26      288.32     42.30 o 
  -8   4   7     2564.93     2734.42    104.31 o 
  -7   4   7       37.31       28.11     19.72 o 
  -6   4   7     1530.80     1495.50     59.89 o 
  -5   4   7        6.79      -17.51     18.47 o 
  -4   4   7     2030.84     2112.92    101.61 o 
  -3   4   7       92.58       37.01     17.16 o 
  -2   4   7    24042.13    26012.00    714.93 o 
  -1   4   7       33.58        8.60     12.38 o 
   0   4   7      221.42      157.11     27.66 o 
   1   4   7       36.85       15.86     19.87 o 
   2   4   7      165.49      174.20     26.29 o 
   3   4   7     3736.29     3528.13    101.72 o 
   4   4   7     4968.53     5024.54    138.82 o 
   5   4   7      692.57      683.90     42.34 o 
   6   4   7     4320.60     4343.94    312.43 o 
   7   4   7       26.02      -34.52     23.53 o 
   8   4   7       34.57      -16.45     37.03 o 
   9   4   7      241.67      212.18     51.87 o 
  10   4   7        1.81      -40.41     40.43 o 
  11   4   7      201.44      214.95     55.56 o 
  12   4   7      711.02      848.19    127.76 o 
  13   4   7        0.62      -66.42     44.28 o 
  14   4   7        0.96      -73.83     49.22 o 
 -15   5   7       25.66       -3.08     53.63 o 
 -14   5   7       68.64        9.20     45.06 o 
 -13   5   7       54.35       34.52     41.18 o 
 -12   5   7       95.17       32.16     39.60 o 
 -11   5   7        8.81      -15.71     35.41 o 
 -10   5   7       36.01      -19.62     31.30 o 
  -9   5   7       17.18       28.66     32.60 o 
  -8   5   7      278.72      407.02     46.57 o 
  -7   5   7      939.31      923.00     66.05 o 
  -6   5   7      922.92      861.19     46.38 o 
  -5   5   7      220.14      206.34     28.42 o 
  -4   5   7     3583.97     3272.30    108.28 o 
  -3   5   7     1368.15     1240.28     51.67 o 
  -2   5   7     3213.58     3390.95    110.50 o 
  -1   5   7      428.03      449.73     58.83 o 
   0   5   7     4077.47     3708.64    143.31 o 
   1   5   7      394.69      314.11     42.71 o 
   2   5   7     4405.28     4099.21    132.37 o 
   3   5   7     1228.39     1089.44     49.45 o 
   4   5   7     3197.33     3324.28    154.12 o 
   5   5   7       23.63        3.65     18.75 o 
   6   5   7       21.75       28.18     26.00 o 
   7   5   7      605.32      675.58     66.69 o 
   8   5   7       76.06      123.95     41.57 o 
   9   5   7      121.17      123.10     47.21 o 
  10   5   7     1272.00     1359.83     98.90 o 
  11   5   7       22.46        8.08     48.35 o 
  12   5   7      257.21      463.69     94.88 o 
  13   5   7      276.75      319.43     71.46 o 
  14   5   7       84.16       29.62     53.85 o 
 -14   6   7        0.31      -64.92     43.28 o 
 -13   6   7       19.62      -51.15     40.04 o 
 -12   6   7        9.48      -29.05     37.89 o 
 -11   6   7      109.11       39.11     39.92 o 
 -10   6   7      619.65      573.75     61.23 o 
  -9   6   7      299.33      348.97    107.53 o 
  -8   6   7     1486.59     1460.19     80.71 o 
  -7   6   7      217.32      197.09     41.82 o 
  -6   6   7      488.59      567.78    100.27 o 
  -5   6   7      265.99      234.23     31.87 o 
  -4   6   7      898.78      801.92     65.86 o 
  -3   6   7     1607.07     1475.90     61.27 o 
  -2   6   7     3241.49     3309.48    111.09 o 
  -1   6   7     1061.37     1017.90     54.04 o 
   0   6   7      549.16      643.22     72.24 o 
   1   6   7      135.56      161.85     32.94 o 
   2   6   7      133.87      101.82     27.03 o 
   3   6   7     2441.60     2384.12     87.91 o 
   4   6   7      610.86      687.22     42.86 o 
   5   6   7       30.23       26.59     23.42 o 
   6   6   7     1089.25      901.99     77.47 o 
   7   6   7      862.19      884.69     79.09 o 
   8   6   7       43.63       27.85     38.99 o 
   9   6   7       20.43      -49.26     38.73 o 
  10   6   7      215.51      183.49     57.43 o 
  11   6   7      333.17      149.86     56.45 o 
  12   6   7      394.87      521.21    146.50 o 
  13   6   7        1.72       -7.88     54.79 o 
 -14   7   7        0.51      -45.31     46.74 o 
 -13   7   7       23.67      -32.68     41.43 o 
 -12   7   7      121.49       76.67     45.60 o 
 -11   7   7      190.98      122.18     52.68 o 
 -10   7   7      276.36      229.36     56.22 o 
  -9   7   7      592.79      631.75    156.26 o 
  -8   7   7       99.56      129.12     45.33 o 
  -7   7   7     1040.92     1212.78     81.34 o 
  -6   7   7      536.49      541.13     58.63 o 
  -5   7   7      122.88      125.20     37.62 o 
  -4   7   7     2338.26     2249.29     86.42 o 
  -3   7   7     4177.85     3843.84    129.00 o 
  -2   7   7        1.99      -19.63     22.35 o 
  -1   7   7     1434.23     1196.62     56.19 o 
   0   7   7      757.17      726.75     70.93 o 
   1   7   7      198.11      141.18     45.32 o 
   2   7   7      498.44      460.52     59.39 o 
   3   7   7      233.41      212.02     39.97 o 
   4   7   7       97.74      126.85     29.34 o 
   5   7   7      644.53      513.62    133.58 o 
   6   7   7      336.86      176.05     42.20 o 
   7   7   7       33.24       -2.53     35.47 o 
   8   7   7      379.49      370.17    119.42 o 
   9   7   7      508.51      510.08     74.19 o 
  10   7   7       87.31       45.85     52.57 o 
  11   7   7       93.80       18.50     54.73 o 
  12   7   7      156.75      210.94     66.68 o 
  13   7   7      226.88      253.41     72.71 o 
 -13   8   7        4.31      -39.08     69.14 o 
 -12   8   7       41.69      -45.52     64.77 o 
 -11   8   7      134.55       -9.06     66.02 o 
 -10   8   7       28.65      -36.66     61.64 o 
  -9   8   7       35.08      -19.87     58.59 o 
  -8   8   7      198.46      131.63     66.19 o 
  -7   8   7      731.40      854.59     77.57 o 
  -6   8   7      891.98      863.04     70.45 o 
  -5   8   7      759.15      934.67     70.01 o 
  -4   8   7      432.50      484.33     64.18 o 
  -3   8   7      978.97     1103.77     83.43 o 
  -2   8   7      738.15      998.63     78.21 o 
  -1   8   7      663.39      681.12     63.60 o 
   0   8   7     1535.03     1497.91     78.95 o 
   1   8   7        7.89      -19.07     28.10 o 
   2   8   7      390.90      431.66     70.29 o 
   3   8   7     2793.91     2649.13    174.79 o 
   4   8   7      189.95      108.71     58.10 o 
   5   8   7       17.94       -8.41     49.04 o 
   6   8   7       16.30      -73.41     48.94 o 
   7   8   7      129.82      124.57     97.50 o 
   8   8   7       71.43       23.44     42.14 o 
   9   8   7       81.92       89.57     57.95 o 
  10   8   7       73.35       19.28     49.35 o 
  11   8   7      670.73      767.53     95.66 o 
  12   8   7      173.76      276.10     91.62 o 
 -12   9   7        1.40      -88.53     61.64 o 
 -11   9   7        9.31      -20.46     67.52 o 
 -10   9   7        3.37      -62.45     61.35 o 
  -9   9   7      701.43      811.47    116.51 o 
  -8   9   7      127.64       99.01     69.63 o 
  -7   9   7       26.89      -64.93     43.29 o 
  -6   9   7       91.66       98.37     60.63 o 
  -5   9   7        6.86       -3.22     54.60 o 
  -4   9   7       81.72      260.22     68.78 o 
  -3   9   7     1415.71     1314.22     78.02 o 
  -2   9   7      229.64      188.87     46.12 o 
  -1   9   7      648.31      743.16     81.40 o 
   0   9   7       15.46      -14.52     31.81 o 
   1   9   7       77.03      107.94     45.21 o 
   2   9   7       29.44      -27.34     29.01 o 
   3   9   7      277.98      304.73     94.56 o 
   4   9   7      336.75      270.16     87.75 o 
   5   9   7     2260.03     1970.16    367.59 o 
   6   9   7       67.91       27.30     56.62 o 
   7   9   7      249.22      214.02    109.20 o 
   8   9   7      104.42      -13.81     57.15 o 
   9   9   7       81.12       65.21     78.98 o 
  10   9   7       74.71       42.23     72.30 o 
  11   9   7       94.45      155.69     81.40 o 
 -11  10   7       19.78      -30.40     69.96 o 
 -10  10   7       28.72      -52.03     68.90 o 
  -9  10   7        0.92       10.76     66.02 o 
  -8  10   7       10.61      -86.29     57.53 o 
  -7  10   7      217.03      249.27     78.45 o 
  -6  10   7       72.01      -12.90     55.22 o 
  -5  10   7        3.28      -69.27     46.18 o 
  -4  10   7        0.83      -26.15     53.72 o 
  -3  10   7      946.31      936.66    108.93 o 
  -2  10   7      736.71      797.95     78.65 o 
  -1  10   7      499.09      673.37     72.39 o 
   0  10   7      113.99      101.42     43.83 o 
   1  10   7        0.79      -21.55     30.65 o 
   2  10   7        7.79      -51.27     37.29 o 
   3  10   7     1539.81     1681.16    214.51 o 
   4  10   7       69.31       43.05     61.32 o 
   5  10   7       23.44       11.07     58.86 o 
   6  10   7      460.93      419.51    266.19 o 
   7  10   7      149.87      160.32     76.37 o 
   8  10   7       14.33      -34.66     57.72 o 
   9  10   7      108.99       58.15     69.59 o 
  10  10   7      135.11      105.38     73.30 o 
 -10  11   7       11.58      -95.04     66.89 o 
  -9  11   7      149.90       92.78     78.27 o 
  -8  11   7        9.08      -85.69     59.69 o 
  -7  11   7        0.27       44.81     79.95 o 
  -6  11   7       82.39       53.59     68.78 o 
  -5  11   7      119.79       28.02     78.00 o 
  -4  11   7       33.57      -57.53     52.40 o 
  -3  11   7      615.91      620.79     95.47 o 
  -2  11   7        5.86      -50.49     68.25 o 
  -1  11   7      243.25      199.38     54.19 o 
   0  11   7        8.83      -37.01     41.08 o 
   1  11   7      102.52      117.46     53.26 o 
   2  11   7        5.95      -34.23     57.35 o 
   3  11   7       91.49       44.64     67.00 o 
   4  11   7      268.10      280.30     79.06 o 
   5  11   7      134.56      155.89     81.90 o 
   6  11   7      152.05      131.18     74.46 o 
   7  11   7       17.55      -31.06     64.51 o 
   8  11   7       16.87        9.26     68.78 o 
   9  11   7      108.02      -26.27     73.51 o 
  -8  12   7       27.97       41.62     76.52 o 
  -7  12   7       29.08      -43.88     71.70 o 
  -6  12   7       30.46      -34.36     62.01 o 
  -5  12   7      149.18       24.38     66.19 o 
  -4  12   7      259.33      304.06     90.68 o 
  -3  12   7       28.31       33.15     60.67 o 
  -2  12   7      125.33      117.25     71.35 o 
  -1  12   7       64.52       83.85     62.19 o 
   0  12   7      272.47      346.24     90.68 o 
   1  12   7       44.72      -23.68     57.62 o 
   2  12   7      176.18      162.89     75.07 o 
   3  12   7       36.77       26.24     66.02 o 
   4  12   7      250.54      229.05     88.56 o 
   5  12   7        3.13       -0.42     63.25 o 
   6  12   7      249.70      209.58     88.56 o 
   7  12   7       66.69       73.98     76.30 o 
  -6  13   7       22.91      -59.57     71.66 o 
  -5  13   7       36.97       -3.62     72.15 o 
  -4  13   7       29.11       -1.18     68.16 o 
  -3  13   7       74.02      -29.19     70.76 o 
  -2  13   7        6.45       21.17     67.19 o 
  -1  13   7        6.36     -109.20     79.95 o 
   0  13   7      121.49       73.77     64.97 o 
   1  13   7        0.80        6.02     63.39 o 
   2  13   7        6.84      -73.98     62.71 o 
   3  13   7       98.10      127.23     71.19 o 
   4  13   7      544.18      454.84    102.58 o 
   5  13   7       18.82      -58.52     69.54 o 
  -2  14   7       58.64        7.80    109.20 o 
  -1  14   7       67.68       35.10    111.16 o 
   0  14   7      168.35       54.60     91.65 o 
   1  14   7       63.91      -42.90     83.85 o 
 -16   0   8      390.27      514.82    146.26 o 
 -14   0   8      221.49      300.31    115.06 o 
 -12   0   8      472.44      672.78    130.66 o 
 -10   0   8     1296.72     1217.76     72.34 o 
  -8   0   8      633.71      791.15     62.84 o 
  -6   0   8      494.66      411.82     41.27 o 
  -4   0   8     3560.29     3718.67    136.37 o 
  -2   0   8     3537.00     3541.73    156.74 o 
   0   0   8     2163.94     2134.18     87.52 o 
   2   0   8     1060.39     1121.80     62.46 o 
   4   0   8    16460.35    18841.33    739.09 o 
   6   0   8      910.22     1001.58     69.38 o 
   8   0   8       93.49      126.09     44.06 o 
  10   0   8      134.93      152.08     93.60 o 
  12   0   8      222.31      193.06     89.70 o 
  14   0   8      215.18      109.20     89.70 o 
 -15   1   8        0.62      -65.94     62.64 o 
 -14   1   8      231.61      205.66     71.66 o 
 -13   1   8       66.32       82.88     62.05 o 
 -12   1   8     1186.87     1209.73     67.72 o 
 -11   1   8       25.19       27.93     33.61 o 
 -10   1   8     1823.93     1613.05     77.23 o 
  -9   1   8      278.46      383.98     33.81 o 
  -8   1   8      730.12      870.67     52.04 o 
  -7   1   8        1.88      -22.76     15.86 o 
  -6   1   8      347.39      288.46     27.47 o 
  -5   1   8      556.52      600.44     31.37 o 
  -4   1   8     1199.99      956.03     34.89 o 
  -3   1   8     2189.94     1926.45     60.66 o 
  -2   1   8       65.59      -11.27     13.14 o 
  -1   1   8      263.19      340.45     64.62 o 
   0   1   8     5099.88     4599.08    136.28 o 
   1   1   8      775.22      719.66     29.02 o 
   2   1   8     8222.18     8017.25    296.11 o 
   3   1   8      254.20      294.21     27.49 o 
   4   1   8      866.10      759.80     70.65 o 
   5   1   8      459.92      490.11     40.40 o 
   6   1   8     3988.89     3980.84    130.09 o 
   7   1   8      231.23      211.35     33.62 o 
   8   1   8     1468.23     1441.02     67.89 o 
   9   1   8       50.68       44.03     32.07 o 
  10   1   8      317.72      365.62     49.55 o 
  11   1   8      220.41      276.57     55.93 o 
  12   1   8       82.25       -4.32     50.96 o 
  13   1   8      146.98       99.43     60.25 o 
  14   1   8       54.36       57.87     56.91 o 
  15   1   8       53.38      -27.30     59.88 o 
 -15   2   8       64.26       95.87     67.52 o 
 -14   2   8       62.48       56.91     70.20 o 
 -13   2   8        0.33      -32.27     42.57 o 
 -12   2   8      146.68      143.44     43.06 o 
 -11   2   8      317.25      422.48     52.02 o 
 -10   2   8     2312.33     2276.00     82.86 o 
  -9   2   8      532.15      537.73     38.99 o 
  -8   2   8      702.06      789.75     74.71 o 
  -7   2   8      464.18      418.20     32.13 o 
  -6   2   8      143.91       83.05     19.74 o 
  -5   2   8     1115.64     1051.41     52.81 o 
  -4   2   8     1359.55     1305.43     51.95 o 
  -3   2   8      342.33      351.21     28.73 o 
  -2   2   8      217.39      198.59     28.10 o 
  -1   2   8      263.91      363.46     35.27 o 
   0   2   8        6.60       -8.37     15.68 o 
   1   2   8        4.47      -12.67      8.84 o 
   2   2   8      731.27      655.10     29.83 o 
   3   2   8      109.25      129.72     22.01 o 
   4   2   8     6963.33     7190.34    212.06 o 
   5   2   8      414.06      530.29     41.46 o 
   6   2   8       53.62       19.56     23.45 o 
   7   2   8      427.38      545.07     49.06 o 
   8   2   8      333.81      372.90     42.79 o 
   9   2   8      535.16      593.74     54.22 o 
  10   2   8        4.31      -31.07     36.78 o 
  11   2   8      253.62      213.02     53.68 o 
  12   2   8      150.78      124.04     51.87 o 
  13   2   8       92.23       55.65     58.86 o 
  14   2   8       49.83       14.10     62.19 o 
 -15   3   8        5.07      -75.25     59.03 o 
 -14   3   8      100.87      141.32     69.32 o 
 -13   3   8        1.98      -42.65     35.58 o 
 -12   3   8       45.87      -12.92     36.21 o 
 -11   3   8     1093.66     1136.21     69.82 o 
 -10   3   8     1654.86     1578.02     75.81 o 
  -9   3   8     1308.43     1398.14     68.17 o 
  -8   3   8      186.99      184.79     30.26 o 
  -7   3   8     1380.40     1552.73     58.91 o 
  -6   3   8      227.70      187.72     26.99 o 
  -5   3   8      853.68      759.80     48.06 o 
  -4   3   8      620.78      688.18     38.58 o 
  -3   3   8    11144.26    11679.50    338.61 o 
  -2   3   8     1501.18     1386.40     56.58 o 
  -1   3   8      267.13      279.50     33.01 o 
   0   3   8      693.95      793.89     46.38 o 
   1   3   8      175.35       74.22     20.77 o 
   2   3   8     1281.59     1150.79     41.88 o 
   3   3   8     3528.04     3708.71    105.95 o 
   4   3   8      212.06      165.99     26.95 o 
   5   3   8     4669.81     4410.02    247.98 o 
   6   3   8      732.05      699.07     87.26 o 
   7   3   8        4.26      -15.51     23.10 o 
   8   3   8      830.84      885.73     63.09 o 
   9   3   8     1062.52      993.76     93.95 o 
  10   3   8       10.69      -46.65     56.04 o 
  11   3   8      784.78     1080.19     94.36 o 
  12   3   8       19.25       20.61     48.14 o 
  13   3   8       85.47        0.40     49.86 o 
  14   3   8       67.30       49.11     67.52 o 
 -15   4   8      129.06       77.69     79.95 o 
 -14   4   8       74.39       21.97     52.89 o 
 -13   4   8       43.05      -10.85     38.97 o 
 -12   4   8        1.43      -33.76     35.68 o 
 -11   4   8        1.76        8.98     34.45 o 
 -10   4   8      228.85      293.06     48.21 o 
  -9   4   8     1622.86     1453.60     76.73 o 
  -8   4   8      132.47      186.05     43.91 o 
  -7   4   8      910.34      815.91     79.25 o 
  -6   4   8       55.17       36.85     22.34 o 
  -5   4   8     1188.15     1114.41     48.84 o 
  -4   4   8      345.06      401.71     36.31 o 
  -3   4   8       18.74       24.74     17.76 o 
  -2   4   8     1103.74     1059.74     45.28 o 
  -1   4   8       15.66      -21.86     19.87 o 
   0   4   8      410.70      461.40     43.12 o 
   1   4   8     1342.73     1158.65     51.99 o 
   2   4   8      129.73      118.83     24.16 o 
   3   4   8     2189.66     2194.99     72.43 o 
   4   4   8      207.62      143.25     31.29 o 
   5   4   8     1463.54     1422.56     64.74 o 
   6   4   8     1099.40     1097.58     79.37 o 
   7   4   8        7.94      -31.15     25.02 o 
   8   4   8       38.08        5.79     36.33 o 
   9   4   8     1431.94     1625.01    190.15 o 
  10   4   8      108.43       48.48     53.25 o 
  11   4   8      205.73      154.51     54.50 o 
  12   4   8       11.27      -11.53     46.55 o 
  13   4   8      211.34      292.68     71.04 o 
  14   4   8       40.66       19.73     55.77 o 
 -14   5   8        4.62      -22.30     44.37 o 
 -13   5   8        2.54      -55.91     37.27 o 
 -12   5   8        6.91      -52.27     34.85 o 
 -11   5   8      360.16      269.04     49.85 o 
 -10   5   8       55.90       15.86     36.59 o 
  -9   5   8      971.93     1201.16    124.69 o 
  -8   5   8      428.55      624.58     75.51 o 
  -7   5   8      275.70      375.84     55.03 o 
  -6   5   8       11.44       -2.98     20.29 o 
  -5   5   8      353.93      416.20     62.77 o 
  -4   5   8     2179.98     2169.83     78.90 o 
  -3   5   8    10384.98    10142.82    292.85 o 
  -2   5   8     1214.69     1239.14     51.18 o 
  -1   5   8       87.67       88.26     21.11 o 
   0   5   8     2178.82     2051.49     73.34 o 
   1   5   8      513.05      511.49     84.44 o 
   2   5   8      574.63      660.42     68.40 o 
   3   5   8     4907.15     4703.43    149.79 o 
   4   5   8      329.49      412.46     32.97 o 
   5   5   8     3285.31     3634.07    108.43 o 
   6   5   8      571.48      774.24     96.28 o 
   7   5   8       23.49      -11.96     32.39 o 
   8   5   8       16.83      -19.11     34.84 o 
   9   5   8      742.65      440.73    121.80 o 
  10   5   8      181.13      157.40     55.56 o 
  11   5   8      563.94      459.84    156.83 o 
  12   5   8       67.00       29.76     53.83 o 
  13   5   8       16.84      -53.74     49.88 o 
  14   5   8       14.21      -47.17     55.03 o 
 -14   6   8       17.14      -40.44     44.64 o 
 -13   6   8       37.22        8.27     43.26 o 
 -12   6   8        0.46      -54.30     36.20 o 
 -11   6   8       36.02      -16.20     36.84 o 
 -10   6   8      229.40      173.19     44.23 o 
  -9   6   8      128.90       63.48     60.47 o 
  -8   6   8      543.54      581.21     62.46 o 
  -7   6   8      970.39     1051.64     71.61 o 
  -6   6   8       14.03        9.09     28.06 o 
  -5   6   8     1518.44     1468.01     85.85 o 
  -4   6   8     1465.57     1482.17     88.66 o 
  -3   6   8      306.06      276.09     36.92 o 
  -2   6   8      905.67      930.23     51.52 o 
  -1   6   8     3583.25     3715.14    131.17 o 
   0   6   8      185.02      242.67     29.16 o 
   1   6   8      311.78      234.17     60.71 o 
   2   6   8      313.18      223.17     33.97 o 
   3   6   8      605.86      674.67     62.21 o 
   4   6   8     1327.79     1306.60     61.06 o 
   5   6   8       84.65       55.00     27.01 o 
   6   6   8      934.81      934.04     77.20 o 
   7   6   8      931.46      852.83     79.37 o 
   8   6   8      734.48      733.06     79.09 o 
   9   6   8      532.38      506.47     75.25 o 
  10   6   8       28.42      -62.31     41.54 o 
  11   6   8      709.33      735.70    115.95 o 
  12   6   8      258.36      229.55     67.29 o 
  13   6   8      166.40        9.65     55.29 o 
 -13   7   8        0.84      -58.39     54.31 o 
 -12   7   8       80.18        0.00     66.19 o 
 -11   7   8       55.03      -44.85     53.78 o 
 -10   7   8        0.26      -69.34     49.41 o 
  -9   7   8      183.57      251.24     75.80 o 
  -8   7   8     1272.16     1526.07    160.88 o 
  -7   7   8      550.40      703.46    134.56 o 
  -6   7   8       17.12        6.25     52.65 o 
  -5   7   8       10.23      -57.89     39.28 o 
  -4   7   8     1839.68     1720.83     97.65 o 
  -3   7   8     1083.80     1076.42     79.06 o 
  -2   7   8     3683.89     3331.81    136.10 o 
  -1   7   8      687.71      971.47    119.43 o 
   0   7   8       22.78        4.50     26.11 o 
   1   7   8      156.70      140.88     37.12 o 
   2   7   8      219.51      169.79     33.86 o 
   3   7   8      122.02       38.35     27.69 o 
   4   7   8      369.05      342.12     40.22 o 
   5   7   8        2.39      -60.78     40.52 o 
   6   7   8      205.82      115.06     40.84 o 
   7   7   8       16.75      -22.35     34.95 o 
   8   7   8       10.11       -9.81     41.94 o 
   9   7   8       29.72       53.01     45.82 o 
  10   7   8      546.76      743.26    102.43 o 
  11   7   8      288.72      321.34    108.23 o 
  12   7   8        5.80      -48.54     68.25 o 
 -13   8   8        6.51      -89.95     59.97 o 
 -12   8   8       99.42       43.34     74.31 o 
 -11   8   8        1.78        2.03     69.68 o 
 -10   8   8      495.17      486.15    199.88 o 
  -9   8   8       55.66       -5.55     57.87 o 
  -8   8   8      169.59       38.08     59.97 o 
  -7   8   8       51.05      -21.01     47.73 o 
  -6   8   8       50.88       55.04     55.83 o 
  -5   8   8     1368.39     1285.54     99.25 o 
  -4   8   8     2373.70     2103.61    102.22 o 
  -3   8   8      122.34       96.62     40.35 o 
  -2   8   8      883.42      874.45    102.77 o 
  -1   8   8      770.27      721.98     67.38 o 
   0   8   8       95.34       24.40     33.53 o 
   1   8   8     1236.48     1022.72    106.89 o 
   2   8   8       73.92       27.95     28.72 o 
   3   8   8       81.85       23.33     28.82 o 
   4   8   8      653.64      789.07    100.68 o 
   5   8   8        4.56      -15.00     51.23 o 
   6   8   8      129.27       68.45     54.91 o 
   7   8   8     1051.35     1014.78    117.41 o 
   8   8   8      322.58      277.17     85.80 o 
   9   8   8       22.48       45.72     61.32 o 
  10   8   8      215.86      405.41     93.85 o 
  11   8   8       32.44       32.48     71.66 o 
  12   8   8      326.51      342.16     94.27 o 
 -12   9   8       75.01       -4.88     77.22 o 
 -11   9   8       29.30       14.49     71.35 o 
 -10   9   8       69.97      -84.43     62.73 o 
  -9   9   8        6.33        6.00     62.64 o 
  -8   9   8      384.65      429.88     85.78 o 
  -7   9   8        4.89      -53.31     48.24 o 
  -6   9   8      273.84      202.87     70.52 o 
  -5   9   8     1278.57     1364.96    129.93 o 
  -4   9   8       58.38       32.84     52.18 o 
  -3   9   8       53.95       44.17     39.69 o 
  -2   9   8      131.42      247.73     48.22 o 
  -1   9   8      632.55      707.84     70.45 o 
   0   9   8       72.65       80.62     41.11 o 
   1   9   8       69.60       14.20     33.22 o 
   2   9   8     1188.99     1065.53    121.60 o 
   3   9   8      334.73      285.97     94.58 o 
   4   9   8      474.13      429.56     87.50 o 
   5   9   8      103.50      138.03     66.94 o 
   6   9   8      856.24     1030.84    124.55 o 
   7   9   8        0.00      -77.37     51.58 o 
   8   9   8       54.26      -52.92     62.04 o 
   9   9   8      162.94      -11.68    104.33 o 
  10   9   8      230.36      215.34     83.27 o 
  11   9   8        9.16       14.38     74.39 o 
 -11  10   8       33.15       32.48     76.52 o 
 -10  10   8      281.59      203.75     86.11 o 
  -9  10   8       59.06        6.92     63.58 o 
  -8  10   8      110.70       16.80     64.02 o 
  -7  10   8        0.00      -10.41     61.07 o 
  -6  10   8      511.99      669.36    103.17 o 
  -5  10   8        2.96      -69.55     64.35 o 
  -4  10   8      212.04      229.85     71.91 o 
  -3  10   8        1.13      -46.21     47.20 o 
  -2  10   8     1352.94     1339.46     82.78 o 
  -1  10   8      105.90       92.83     44.22 o 
   0  10   8      243.04      228.32     59.79 o 
   1  10   8      233.27       78.26     38.66 o 
   2  10   8      168.63      111.85     48.48 o 
   3  10   8       73.18       87.20     81.90 o 
   4  10   8      802.07      805.80    305.19 o 
   5  10   8      103.56       55.27     76.05 o 
   6  10   8        9.33      -22.43     56.54 o 
   7  10   8      105.92       15.09     68.54 o 
   8  10   8      155.94       98.70     75.87 o 
   9  10   8       41.07       42.46     71.02 o 
  10  10   8       20.43      -76.77     63.68 o 
  -9  11   8       49.28      -31.52     81.90 o 
  -8  11   8      118.97      117.26     79.28 o 
  -7  11   8        6.57      -72.92     59.25 o 
  -6  11   8       72.43       63.31     68.00 o 
  -5  11   8        0.80      -68.64     52.34 o 
  -4  11   8       54.31      -30.30     59.97 o 
  -3  11   8       58.73       -4.10     53.72 o 
  -2  11   8      137.55      253.15     72.15 o 
  -1  11   8      219.59      200.58     51.91 o 
   0  11   8       25.77       32.87     42.67 o 
   1  11   8      207.88      221.50     65.08 o 
   2  11   8      351.42      275.93    159.91 o 
   3  11   8      104.65       48.63     61.98 o 
   4  11   8        4.94      -55.92     60.79 o 
   5  11   8      533.15      531.61    111.16 o 
   6  11   8      128.81       56.32     72.99 o 
   7  11   8        5.08      -72.64     64.65 o 
   8  11   8        0.24      -89.20     69.59 o 
   9  11   8       79.40      128.08     84.34 o 
  -8  12   8        0.62      -77.38     72.93 o 
  -7  12   8        9.82      -37.73     69.54 o 
  -6  12   8       25.74       -1.33     68.78 o 
  -5  12   8        2.01      -13.29     69.23 o 
  -4  12   8        3.16      -32.18     60.67 o 
  -3  12   8        3.72      -24.62     51.70 o 
  -2  12   8       11.33      -36.97     50.60 o 
  -1  12   8      148.09      173.81     89.70 o 
   0  12   8       84.08       61.67     62.01 o 
   1  12   8       13.90      -13.65     64.02 o 
   2  12   8       77.83       23.69     68.81 o 
   3  12   8      308.84      348.23    117.98 o 
   4  12   8       40.39       18.71     73.22 o 
   5  12   8      196.99      146.87     97.50 o 
   6  12   8        1.48      -48.45     71.07 o 
   7  12   8        0.39      -61.58     65.60 o 
  -5  13   8        4.16      -88.87     67.19 o 
  -4  13   8       38.87        8.25     68.25 o 
  -3  13   8      100.09        2.16     68.90 o 
  -2  13   8        9.39       -8.43     61.87 o 
  -1  13   8      153.85      269.11    120.91 o 
   0  13   8       55.63      -19.50     93.60 o 
   1  13   8       17.36      -43.26     63.84 o 
   2  13   8       50.04      -57.95     65.49 o 
   3  13   8      108.50       99.17     99.45 o 
   4  13   8        2.38        0.50     71.60 o 
 -15   0   9      194.21      276.91    122.86 o 
 -13   0   9      379.53      526.52    134.56 o 
 -11   0   9      516.34      709.11     67.79 o 
  -9   0   9      429.46      365.60     50.06 o 
  -7   0   9       73.23       97.99     31.54 o 
  -5   0   9      704.96      680.61     62.50 o 
  -3   0   9      370.36      314.93     93.60 o 
  -1   0   9    14287.68    14541.49    576.77 o 
   1   0   9      793.97      652.51     71.18 o 
   3   0   9     1880.30     1987.39    100.55 o 
   5   0   9     4370.90     4666.57    208.22 o 
   7   0   9     1497.84     1388.05     88.87 o 
   9   0   9      834.40      808.67     89.96 o 
  11   0   9        3.16      -19.50     64.35 o 
  13   0   9      187.78      115.06     87.75 o 
 -15   1   9      172.48      178.95     79.95 o 
 -14   1   9        0.29      -80.59     53.72 o 
 -13   1   9       31.37       -1.38     58.49 o 
 -12   1   9        1.62      -51.22     34.35 o 
 -11   1   9      578.48      769.54     64.41 o 
 -10   1   9       66.80       58.00     25.93 o 
  -9   1   9      955.75      844.28     48.51 o 
  -8   1   9      117.88      116.87     25.22 o 
  -7   1   9      148.95      102.02     22.59 o 
  -6   1   9     1096.24     1148.19     43.02 o 
  -5   1   9       35.03       11.01     15.43 o 
  -4   1   9     1588.47     1700.37     57.68 o 
  -3   1   9    15497.77    15201.16    427.95 o 
  -2   1   9       28.96      -11.70     18.01 o 
  -1   1   9      141.22      137.06     29.29 o 
   0   1   9        2.34      -12.63     12.14 o 
   1   1   9     1354.20     1213.77     42.20 o 
   2   1   9      259.00      389.60     29.48 o 
   3   1   9     9315.61     9641.57    276.21 o 
   4   1   9      646.91      698.70     54.89 o 
   5   1   9        2.74      -30.84     20.56 o 
   6   1   9      370.65      402.15     42.35 o 
   7   1   9      967.42     1052.84     69.75 o 
   8   1   9       23.40       -0.08     27.60 o 
   9   1   9       28.16      -14.47     30.72 o 
  10   1   9      114.02       78.67     38.57 o 
  11   1   9      767.02     1132.29     92.36 o 
  12   1   9       65.68       -7.42     69.23 o 
  13   1   9      220.11      229.07     69.54 o 
  14   1   9       28.11      -43.70     52.34 o 
 -15   2   9      107.27       92.78     75.07 o 
 -14   2   9        2.39       50.08     66.87 o 
 -13   2   9       78.41       39.46     51.61 o 
 -12   2   9      226.63      289.03     49.95 o 
 -11   2   9      257.76      296.59     48.37 o 
 -10   2   9       27.31        3.94     28.09 o 
  -9   2   9      460.75      689.41     44.45 o 
  -8   2   9      350.88      494.08     37.44 o 
  -7   2   9       47.88       -1.14     18.13 o 
  -6   2   9      185.63      159.90     23.24 o 
  -5   2   9      153.62      160.35     26.41 o 
  -4   2   9     7188.43     7378.41    216.67 o 
  -3   2   9      115.16      215.68     26.68 o 
  -2   2   9     1703.53     1566.55     69.60 o 
  -1   2   9     5006.93     5127.43    285.28 o 
   0   2   9     2251.15     2260.63     89.88 o 
   1   2   9     1457.89     1295.44     47.06 o 
   2   2   9     1050.09      844.32     34.62 o 
   3   2   9     1252.65     1243.92     54.89 o 
   4   2   9     1134.02     1184.15     55.45 o 
   5   2   9     4348.50     4455.50    143.17 o 
   6   2   9       63.04        2.39     23.94 o 
   7   2   9      381.46      380.50     52.98 o 
   8   2   9      262.13      271.07     44.75 o 
   9   2   9      883.75      988.39     63.17 o 
  10   2   9     1383.60     1485.01    178.58 o 
  11   2   9        1.77      -48.12     38.56 o 
  12   2   9      377.97      263.18     62.49 o 
  13   2   9      348.62      207.17     77.03 o 
  14   2   9        3.79       -7.80     64.02 o 
 -15   3   9      129.22      237.67     83.87 o 
 -14   3   9        2.62       -7.60     60.79 o 
 -13   3   9        0.49      -56.46     37.64 o 
 -12   3   9      208.09      231.42     48.47 o 
 -11   3   9       83.34       39.80     37.66 o 
 -10   3   9      257.07      262.25     46.74 o 
  -9   3   9       15.78      -42.25     28.17 o 
  -8   3   9     1274.13     1359.69     58.57 o 
  -7   3   9       53.61       -5.60     21.67 o 
  -6   3   9     2056.03     2038.38    130.88 o 
  -5   3   9      333.11      378.15     34.22 o 
  -4   3   9        2.15       -8.31     17.70 o 
  -3   3   9     1288.24     1508.40     58.13 o 
  -2   3   9     1026.57      905.60     51.36 o 
  -1   3   9     1007.50     1008.54     53.06 o 
   0   3   9       34.88       71.29     23.53 o 
   1   3   9     1122.21      841.98     44.34 o 
   2   3   9      283.02      423.60     27.62 o 
   3   3   9      205.33      156.17     21.52 o 
   4   3   9      521.10      481.24     49.38 o 
   5   3   9        8.21      -15.63     21.75 o 
   6   3   9     2784.67     2641.60    195.28 o 
   7   3   9       78.22       72.47     29.51 o 
   8   3   9      942.81     1092.69     88.76 o 
   9   3   9      184.96      208.83     68.07 o 
  10   3   9      281.02      331.18     60.29 o 
  11   3   9      138.51      115.76     49.22 o 
  12   3   9      784.41      811.66     99.64 o 
  13   3   9       82.87       26.77     56.64 o 
  14   3   9       26.31      -30.75     61.32 o 
 -15   4   9        1.38       10.59     66.36 o 
 -14   4   9       49.79       63.79     56.64 o 
 -13   4   9       20.63        0.13     41.63 o 
 -12   4   9       86.67      108.17     44.51 o 
 -11   4   9       73.37      -28.99     35.91 o 
 -10   4   9       31.12      -35.04     32.13 o 
  -9   4   9      150.85      173.07     40.32 o 
  -8   4   9      399.16      464.11     95.98 o 
  -7   4   9       21.27      -28.03     22.81 o 
  -6   4   9      313.27      304.29     34.21 o 
  -5   4   9      429.36      467.56     40.09 o 
  -4   4   9     5848.85     5692.54    173.56 o 
  -3   4   9       90.88       68.07     20.67 o 
  -2   4   9      434.52      705.00     56.62 o 
  -1   4   9      775.23      681.04     64.70 o 
   0   4   9     1979.65     1976.86     85.16 o 
   1   4   9     1128.69     1050.70     50.26 o 
   2   4   9        8.92       26.96     22.70 o 
   3   4   9        4.67      -23.38     15.58 o 
   4   4   9     8664.20     8804.30    233.28 o 
   5   4   9       92.92       57.12     36.31 o 
   6   4   9       70.36       28.30     27.10 o 
   7   4   9      101.80       88.35     31.34 o 
   8   4   9       64.89       47.45     37.72 o 
   9   4   9       21.87      -37.35     40.53 o 
  10   4   9     1772.02     1772.70    221.07 o 
  11   4   9      114.97      168.66     55.03 o 
  12   4   9      454.55      423.32     73.42 o 
  13   4   9        3.18      -71.46     47.64 o 
  14   4   9       26.94       27.06     60.80 o 
 -14   5   9        1.88      -63.68     52.23 o 
 -13   5   9        9.03      -58.45     38.96 o 
 -12   5   9       47.95       -9.70     39.40 o 
 -11   5   9       31.63      -38.66     35.88 o 
 -10   5   9      281.70      221.19     69.20 o 
  -9   5   9       55.11       94.91     38.48 o 
  -8   5   9      476.77      731.73    101.69 o 
  -7   5   9      184.23      185.11     50.53 o 
  -6   5   9      324.17      404.41     39.69 o 
  -5   5   9      136.42      108.33     27.09 o 
  -4   5   9      768.49      834.33     45.55 o 
  -3   5   9      148.19      150.92     37.01 o 
  -2   5   9     6223.01     6108.74    216.97 o 
  -1   5   9      375.51      410.29     46.67 o 
   0   5   9      452.13      362.32     43.47 o 
   1   5   9        0.88      -26.56     17.71 o 
   2   5   9      278.39      250.11     36.17 o 
   3   5   9      475.28      491.55     53.48 o 
   4   5   9       88.16       42.73     21.04 o 
   5   5   9     1853.18     1589.22     59.48 o 
   6   5   9     1652.59     1815.65    114.00 o 
   7   5   9      368.45      315.82     50.62 o 
   8   5   9     2268.69     2031.90    186.59 o 
   9   5   9        0.19        7.65     42.88 o 
  10   5   9      383.00      312.07     63.69 o 
  11   5   9       60.79        5.62     48.66 o 
  12   5   9      326.74      172.96     61.61 o 
  13   5   9       32.78       11.90     53.30 o 
 -14   6   9       27.34      -44.53     54.82 o 
 -13   6   9        7.51      -19.27     52.39 o 
 -12   6   9       13.01      -69.55     46.37 o 
 -11   6   9        0.04      -39.64     43.07 o 
 -10   6   9       78.80       22.84     57.21 o 
  -9   6   9     1811.28     1735.20    182.33 o 
  -8   6   9       78.60       36.85     51.53 o 
  -7   6   9       29.47        2.33     48.94 o 
  -6   6   9      275.55      333.84     68.78 o 
  -5   6   9        1.33        7.86     32.16 o 
  -4   6   9     4643.63     4325.87    166.35 o 
  -3   6   9     1496.66     1545.71     79.30 o 
  -2   6   9        4.26      -33.82     25.46 o 
  -1   6   9      113.81       29.72     40.80 o 
   0   6   9       16.90       17.32     27.37 o 
   1   6   9      177.14      192.99     34.57 o 
   2   6   9     1215.59     1060.19     59.30 o 
   3   6   9       10.64       -1.75     22.06 o 
   4   6   9     2182.03     2110.27     86.33 o 
   5   6   9        2.54      -37.25     28.89 o 
   6   6   9       40.86        4.12     49.58 o 
   7   6   9      121.18       74.90     57.11 o 
   8   6   9      394.42      431.37     85.51 o 
   9   6   9      624.58      508.75     93.01 o 
  10   6   9      998.21     1232.53    154.06 o 
  11   6   9      201.02      120.66     77.18 o 
  12   6   9       66.91       58.91     94.58 o 
  13   6   9      110.57       87.38     77.70 o 
 -13   7   9        0.01      -98.23     65.49 o 
 -12   7   9       41.79       25.51     77.03 o 
 -11   7   9      170.51       60.73     72.15 o 
 -10   7   9        9.49       10.34     59.25 o 
  -9   7   9       90.39       58.85     61.35 o 
  -8   7   9      124.73      119.19     64.11 o 
  -7   7   9      305.86      329.90     83.85 o 
  -6   7   9     2343.99     2199.72    138.49 o 
  -5   7   9     2488.43     2593.19    380.27 o 
  -4   7   9       25.77       24.78     34.44 o 
  -3   7   9     2471.04     2249.86    104.58 o 
  -2   7   9      292.31      243.16     44.44 o 
  -1   7   9      250.43      251.80     44.95 o 
   0   7   9       85.98       92.39     39.35 o 
   1   7   9      267.67      369.51     44.52 o 
   2   7   9      295.22      303.26     42.21 o 
   3   7   9     1216.44     1176.03     93.73 o 
   4   7   9      308.30      266.39     49.82 o 
   5   7   9       51.62      -59.74     44.94 o 
   6   7   9      966.96      835.26    105.75 o 
   7   7   9      258.67      193.62     66.89 o 
   8   7   9       59.11       36.09     63.84 o 
   9   7   9       68.55       10.29     59.97 o 
  10   7   9      398.66      574.66    103.31 o 
  11   7   9      440.82      641.98    107.71 o 
  12   7   9      235.31      220.95     88.93 o 
 -12   8   9       33.57      -82.50     62.19 o 
 -11   8   9       30.19      -17.69     66.61 o 
 -10   8   9      161.72      161.53     73.30 o 
  -9   8   9      545.19      507.87     95.47 o 
  -8   8   9       59.94       48.84     58.53 o 
  -7   8   9       42.10       -4.16     56.62 o 
  -6   8   9      912.98      817.14    104.69 o 
  -5   8   9      740.22      771.80     96.33 o 
  -4   8   9      213.03      136.44     44.48 o 
  -3   8   9      392.33      319.99     56.03 o 
  -2   8   9      514.30      506.18     60.29 o 
  -1   8   9      162.48      239.79     46.30 o 
   0   8   9      196.57      206.19     44.22 o 
   1   8   9      118.93       42.00     31.89 o 
   2   8   9       22.49      -31.94     27.50 o 
   3   8   9      368.98      425.86     60.23 o 
   4   8   9      239.17       75.54     58.56 o 
   5   8   9      482.09      415.86     86.19 o 
   6   8   9      236.41      108.53     63.25 o 
   7   8   9      388.97      307.70    233.04 o 
   8   8   9      358.64      259.93    145.28 o 
   9   8   9      437.38      571.03    150.16 o 
  10   8   9      190.41      342.04    216.46 o 
  11   8   9       51.64       12.49     72.93 o 
 -11   9   9      198.07      184.74     79.09 o 
 -10   9   9      137.35      222.37     83.42 o 
  -9   9   9        0.67       13.81     69.23 o 
  -8   9   9        1.76        2.68     59.48 o 
  -7   9   9       77.80       48.02     63.84 o 
  -6   9   9      261.56      148.52     68.25 o 
  -5   9   9       31.52       42.90     55.83 o 
  -4   9   9        5.34       -9.88     50.80 o 
  -3   9   9      837.55      978.54     83.11 o 
  -2   9   9      161.54      165.23     46.55 o 
  -1   9   9      131.29      132.71     45.07 o 
   0   9   9      549.87      495.28     60.54 o 
   1   9   9      212.64      211.27     57.14 o 
   2   9   9       27.79       15.29     35.23 o 
   3   9   9     1740.02     1622.44    200.86 o 
   4   9   9       49.13      -23.87     55.81 o 
   5   9   9      179.94      164.89     73.09 o 
   6   9   9      118.31      181.04     78.98 o 
   7   9   9      450.51      402.92     92.15 o 
   8   9   9        0.01      -64.35     60.97 o 
   9   9   9      318.13      339.93    176.48 o 
  10   9   9       47.89      -60.33     82.88 o 
 -10  10   9        7.53       18.99     68.00 o 
  -9  10   9      192.31      172.58     90.68 o 
  -8  10   9        3.45       -0.98     63.39 o 
  -7  10   9       35.22      -75.82     56.91 o 
  -6  10   9        2.09      -47.27     57.21 o 
  -5  10   9      367.28      496.59    167.71 o 
  -4  10   9       24.70       40.95     57.91 o 
  -3  10   9      991.36     1385.47    131.64 o 
  -2  10   9       16.52       26.88     39.58 o 
  -1  10   9       56.24       46.95     50.14 o 
   0  10   9      118.41      104.23     42.52 o 
   1  10   9      367.61      431.03     61.36 o 
   2  10   9      391.00      334.68     87.50 o 
   3  10   9      119.41       30.63     59.93 o 
   4  10   9      168.73       38.08     66.51 o 
   5  10   9      366.44      273.20     85.66 o 
   6  10   9       15.37       19.83     63.47 o 
   7  10   9        0.19      -52.55     65.09 o 
   8  10   9      124.04       73.59     75.87 o 
   9  10   9       63.05       19.50     75.43 o 
  -9  11   9        1.58      -93.69     62.46 o 
  -8  11   9        1.08      -93.03     63.39 o 
  -7  11   9       57.06       27.14     72.93 o 
  -6  11   9        7.86      -48.25     61.87 o 
  -5  11   9       65.33       48.52     68.00 o 
  -4  11   9        4.93      -42.41     48.59 o 
  -3  11   9      307.00      201.47     72.30 o 
  -2  11   9      288.25      467.57     83.81 o 
  -1  11   9      267.47      297.21     59.26 o 
   0  11   9      175.62       89.36     86.03 o 
   1  11   9       58.61       -8.89     44.99 o 
   2  11   9      359.77      327.05    130.66 o 
   3  11   9      146.70      135.14     74.66 o 
   4  11   9      423.43      380.51     95.85 o 
   5  11   9        0.25      -18.50     66.01 o 
   6  11   9        1.06      -78.23     71.18 o 
   7  11   9      101.38       35.91     76.30 o 
   8  11   9       26.10       32.18     81.50 o 
  -7  12   9        9.61      -44.37    121.88 o 
  -6  12   9        7.89      -77.45    118.96 o 
  -5  12   9      132.53       23.64     67.52 o 
  -4  12   9       63.77       25.91     65.40 o 
  -3  12   9        0.14        4.01     58.30 o 
  -2  12   9      217.92      225.77     73.69 o 
  -1  12   9        1.28      -74.38     49.58 o 
   0  12   9      239.89      119.55     60.23 o 
   1  12   9       56.21       49.28     67.41 o 
   2  12   9      249.03      116.23     71.39 o 
   3  12   9       47.30       71.12     72.60 o 
   4  12   9      327.44      286.68    116.03 o 
   5  12   9       36.29      -33.33     75.90 o 
   6  12   9       16.19      -99.54     66.36 o 
  -5  13   9       16.07      -55.70     64.63 o 
  -4  13   9        1.98      -95.76     63.84 o 
  -3  13   9       36.33      -20.31     69.54 o 
  -2  13   9      229.14      205.31     95.55 o 
  -1  13   9       51.74       17.55    101.40 o 
   0  13   9       15.89      -31.20     72.15 o 
   1  13   9       46.57       50.03     91.65 o 
   2  13   9      298.31      324.44     89.93 o 
   3  13   9       28.36      -99.28     66.19 o 
   4  13   9       59.05       50.12     74.97 o 
 -14   0  10        0.54      -79.95     85.80 o 
 -12   0  10      383.49      645.48    142.36 o 
 -10   0  10        0.05      -45.60     30.40 o 
  -8   0  10      121.95       52.19     32.03 o 
  -6   0  10       16.67      -11.50     22.64 o 
  -4   0  10     6061.15     6160.74    264.67 o 
  -2   0  10      271.85      187.22     68.25 o 
   0   0  10     1347.49     1194.76     66.61 o 
   2   0  10     8554.67     8249.18    337.62 o 
   4   0  10     4785.87     5778.33    250.25 o 
   6   0  10      911.12     1034.80    108.23 o 
   8   0  10       90.90      115.51     52.93 o 
  10   0  10     1321.45     1559.62    208.66 o 
  12   0  10      227.13      222.31     93.60 o 
  14   0  10      198.55       74.10     87.75 o 
 -15   1  10        0.15      -37.76     71.54 o 
 -14   1  10      115.96      199.72     77.83 o 
 -13   1  10       45.82       14.63     64.81 o 
 -12   1  10       22.78       36.54     39.28 o 
 -11   1  10       26.93       -4.20     29.30 o 
 -10   1  10      205.53      141.84     30.30 o 
  -9   1  10       20.85      -23.05     22.14 o 
  -8   1  10      623.86      787.96     46.74 o 
  -7   1  10       17.02       10.97     18.66 o 
  -6   1  10      458.97      595.33     37.08 o 
  -5   1  10        8.63       -8.67     14.96 o 
  -4   1  10     1844.57     1733.11     59.59 o 
  -3   1  10      143.20      187.48     27.97 o 
  -2   1  10    17671.92    17337.34    551.94 o 
  -1   1  10     5085.76     5132.79    178.96 o 
   0   1  10     3458.82     3509.34     99.29 o 
   1   1  10        9.71        5.97     12.63 o 
   2   1  10       43.65       32.87     18.29 o 
   3   1  10     2085.30     2255.86    121.31 o 
   4   1  10     5766.16     6361.06    192.26 o 
   5   1  10      205.64      181.56     30.86 o 
   6   1  10      116.08       72.48     28.32 o 
   7   1  10       76.23        7.01     29.55 o 
   8   1  10      122.66      111.16     34.38 o 
   9   1  10      556.69      721.46     61.95 o 
  10   1  10      172.48       81.59     40.67 o 
  11   1  10      262.18      224.12     55.09 o 
  12   1  10      717.01      645.48    128.71 o 
  13   1  10       21.37      -11.15     51.04 o 
  14   1  10        2.63       51.68     63.43 o 
 -15   2  10       11.51      -10.02     65.40 o 
 -14   2  10       33.47       28.05     64.41 o 
 -13   2  10      140.86      219.71     60.14 o 
 -12   2  10      780.53     1023.00     78.71 o 
 -11   2  10      136.38      117.02     42.65 o 
 -10   2  10       28.99      -15.55     28.59 o 
  -9   2  10      582.24      726.07     47.68 o 
  -8   2  10       89.95       37.68     26.60 o 
  -7   2  10      105.76      198.97     27.62 o 
  -6   2  10      176.67      178.41     25.10 o 
  -5   2  10      254.20      280.18     32.74 o 
  -4   2  10     8129.30     7951.66    234.15 o 
  -3   2  10     8385.13     8223.03    276.57 o 
  -2   2  10       23.53       11.69     22.77 o 
  -1   2  10      480.15      608.10     50.18 o 
   0   2  10     1154.29     1172.86     59.07 o 
   1   2  10      167.64      201.70     19.92 o 
   2   2  10     4522.89     3919.92    125.03 o 
   3   2  10      705.18      551.42     37.91 o 
   4   2  10      937.05      967.84     49.16 o 
   5   2  10     3908.11     3813.16    126.91 o 
   6   2  10      932.01     1110.42     89.46 o 
   7   2  10        9.34      -19.58     25.71 o 
   8   2  10      657.15      744.10     63.09 o 
   9   2  10       20.56       12.30     34.29 o 
  10   2  10      587.04      812.37    119.70 o 
  11   2  10      265.75      197.17     56.67 o 
  12   2  10       67.37       50.50     50.41 o 
  13   2  10        0.11      -14.50     56.62 o 
  14   2  10      173.66      129.62     72.38 o 
 -15   3  10       25.89      -44.54     68.29 o 
 -14   3  10       28.60      -87.21     65.33 o 
 -13   3  10        0.93      -16.32     40.42 o 
 -12   3  10        9.40       45.71     40.57 o 
 -11   3  10      424.44      467.42     55.98 o 
 -10   3  10      113.80       19.34     37.48 o 
  -9   3  10      664.39      773.13     64.62 o 
  -8   3  10      434.94      592.47     55.15 o 
  -7   3  10      154.60      179.82     33.67 o 
  -6   3  10      301.84      257.46     34.53 o 
  -5   3  10     3974.62     3615.78    119.77 o 
  -4   3  10      136.03      103.09     25.51 o 
  -3   3  10     1000.51      993.27     45.05 o 
  -2   3  10     3312.74     3434.55    130.94 o 
  -1   3  10      222.06      232.83     34.76 o 
   0   3  10     3331.33     3697.87    138.46 o 
   1   3  10     1159.51     1101.02     50.68 o 
   2   3  10       19.17       31.29     14.35 o 
   3   3  10     3337.20     3167.70     94.42 o 
   4   3  10     1631.31     1655.96     67.24 o 
   5   3  10      493.21      484.64     44.77 o 
   6   3  10      202.54      156.45     33.77 o 
   7   3  10       81.52       16.13     29.50 o 
   8   3  10      129.19       97.81     38.28 o 
   9   3  10     3561.06     3588.23    289.59 o 
  10   3  10       21.74      -26.25     42.02 o 
  11   3  10      498.71      528.58     73.34 o 
  12   3  10      395.00      484.55     75.64 o 
  13   3  10       21.12      -50.48     49.76 o 
 -14   4  10        0.58      -78.67     52.45 o 
 -13   4  10        1.25      -13.87     49.91 o 
 -12   4  10        0.76      -30.58     39.08 o 
 -11   4  10       87.01      110.06     44.15 o 
 -10   4  10       17.25      -45.86     34.90 o 
  -9   4  10     2005.22     1872.71     85.58 o 
  -8   4  10      369.48      396.31     69.97 o 
  -7   4  10       57.00      112.94     30.48 o 
  -6   4  10      191.33      198.79     31.96 o 
  -5   4  10      264.08      244.31     42.57 o 
  -4   4  10     1387.34     1393.10     73.00 o 
  -3   4  10     7433.08     7013.91    245.50 o 
  -2   4  10        8.86      -27.24     24.27 o 
  -1   4  10      298.11      441.45     45.67 o 
   0   4  10      146.75      123.23     30.92 o 
   1   4  10     2470.57     2358.67     87.45 o 
   2   4  10      166.23      137.30     28.40 o 
   3   4  10      470.11      449.39     58.00 o 
   4   4  10        0.73      -12.46     18.42 o 
   5   4  10     5116.93     5131.17    165.23 o 
   6   4  10       78.80        5.67     28.49 o 
   7   4  10      238.41      149.67     48.13 o 
   8   4  10      159.94      128.85     84.54 o 
   9   4  10      524.93      578.39    103.60 o 
  10   4  10        3.89      -34.21     40.41 o 
  11   4  10      556.23      493.43     74.08 o 
  12   4  10       44.16       -5.08     52.04 o 
  13   4  10        6.57       -1.48     54.76 o 
 -14   5  10       53.36      -75.15     53.53 o 
 -13   5  10        0.94      -60.27     49.15 o 
 -12   5  10       92.96       35.98     52.49 o 
 -11   5  10      204.08      144.24     55.84 o 
 -10   5  10      195.33      131.85     53.24 o 
  -9   5  10      138.39      171.29     64.02 o 
  -8   5  10       17.82       19.40     98.48 o 
  -7   5  10      148.64      102.00     52.46 o 
  -6   5  10       33.27       31.52     32.98 o 
  -5   5  10     1667.53     1744.00    144.18 o 
  -4   5  10      778.96      998.38     74.51 o 
  -3   5  10     1091.64     1134.88     65.24 o 
  -2   5  10      394.30      472.23     52.75 o 
  -1   5  10     1776.31     1929.85     88.90 o 
   0   5  10      104.31      128.68     33.74 o 
   1   5  10      150.08       94.67     27.59 o 
   2   5  10        6.85      -25.06     20.17 o 
   3   5  10     3893.73     3763.51    127.91 o 
   4   5  10        1.20      -28.34     23.67 o 
   5   5  10       37.93       50.72     28.89 o 
   6   5  10       18.29      -14.56     36.44 o 
   7   5  10      295.66      307.69     76.05 o 
   8   5  10      750.03      810.26    102.72 o 
   9   5  10     2855.87     2891.22    370.52 o 
  10   5  10       53.82       45.79     64.63 o 
  11   5  10      265.08      297.82     81.22 o 
  12   5  10       14.22       24.21     66.02 o 
  13   5  10       13.40      -82.25     61.26 o 
 -13   6  10       67.40      -38.57     49.28 o 
 -12   6  10       61.92      -35.21     65.33 o 
 -11   6  10        1.27      -11.11     63.39 o 
 -10   6  10       34.10       -9.28     57.11 o 
  -9   6  10      963.31     1030.73    116.60 o 
  -8   6  10      401.54      666.08     95.23 o 
  -7   6  10      588.19      557.10     86.05 o 
  -6   6  10      181.03      161.50     60.25 o 
  -5   6  10       67.99       29.04     32.83 o 
  -4   6  10     1723.46     1706.27     86.46 o 
  -3   6  10     4828.65     4675.56    179.46 o 
  -2   6  10        2.14      -12.84     28.42 o 
  -1   6  10       19.26       13.18     35.04 o 
   0   6  10      754.13      745.28     63.72 o 
   1   6  10       55.53        1.15     25.39 o 
   2   6  10      303.34      292.74     39.03 o 
   3   6  10       17.86      -21.49     23.46 o 
   4   6  10     1234.91     1291.83     63.96 o 
   5   6  10     2041.18     2105.48    129.76 o 
   6   6  10      322.06      321.53     73.04 o 
   7   6  10      211.20      149.92     67.19 o 
   8   6  10       80.13       56.30    103.35 o 
   9   6  10      255.12      246.88     77.68 o 
  10   6  10       47.61       36.79     66.61 o 
  11   6  10      555.71      490.57    100.66 o 
  12   6  10        2.26       55.02     75.08 o 
 -13   7  10        2.19     -101.23     68.00 o 
 -12   7  10       13.81       47.75     68.16 o 
 -11   7  10      328.92      344.93     92.63 o 
 -10   7  10      495.65      444.01     93.28 o 
  -9   7  10       48.21      -26.00     62.40 o 
  -8   7  10       61.33       63.60     58.59 o 
  -7   7  10       14.97      -39.94     48.82 o 
  -6   7  10       48.76      101.67     59.88 o 
  -5   7  10     1151.45     1250.71     93.60 o 
  -4   7  10     2429.36     2212.88    121.46 o 
  -3   7  10      966.09     1162.29     86.16 o 
  -2   7  10      140.58      109.17     39.71 o 
  -1   7  10       15.79      -28.68     28.84 o 
   0   7  10      138.43      123.44     40.08 o 
   1   7  10      140.08      111.41     47.29 o 
   2   7  10        1.63      -18.39     26.87 o 
   3   7  10     2308.42     2336.17     93.27 o 
   4   7  10      183.95      218.65     48.37 o 
   5   7  10       67.92       69.98     58.53 o 
   6   7  10      653.76      581.03     94.94 o 
   7   7  10     1082.50     1169.18    156.01 o 
   8   7  10       92.13       60.96     63.22 o 
   9   7  10      637.69      472.40     95.65 o 
  10   7  10      102.16       43.46     65.52 o 
  11   7  10       19.02      -88.35     63.03 o 
  12   7  10       98.76       84.81     81.32 o 
 -12   8  10       77.39        0.65     82.88 o 
 -11   8  10        7.13      -13.82    111.16 o 
 -10   8  10        0.04      -44.24     61.35 o 
  -9   8  10      142.86      164.53     74.31 o 
  -8   8  10       69.35       34.50     62.19 o 
  -7   8  10      464.46      463.36     86.19 o 
  -6   8  10      241.77      281.71     86.78 o 
  -5   8  10       79.21      112.88     59.25 o 
  -4   8  10      998.09     1035.13     85.93 o 
  -3   8  10      674.80      842.91     76.40 o 
  -2   8  10      407.45      452.34     59.74 o 
  -1   8  10     1433.26     1315.86     76.87 o 
   0   8  10       11.57      -10.37     31.81 o 
   1   8  10      278.92      234.46     44.31 o 
   2   8  10     1942.18     1777.48     82.50 o 
   3   8  10     1542.17     1557.12    168.88 o 
   4   8  10      580.22      533.86     95.11 o 
   5   8  10      180.89      304.73     80.55 o 
   6   8  10      243.30      201.97     76.07 o 
   7   8  10      230.89      276.47     82.43 o 
   8   8  10      327.39      251.80     84.83 o 
   9   8  10      101.81       42.90     71.07 o 
  10   8  10      482.74      622.99    109.92 o 
  11   8  10      358.32      373.82    210.61 o 
 -11   9  10       47.46      -44.27     66.87 o 
 -10   9  10      460.89      584.67    105.43 o 
  -9   9  10       30.95       26.55     68.00 o 
  -8   9  10        6.37       -9.75     56.54 o 
  -7   9  10      138.73      101.40     66.19 o 
  -6   9  10       71.11       22.88     57.11 o 
  -5   9  10       79.65        8.81     57.11 o 
  -4   9  10      145.57      128.51     60.63 o 
  -3   9  10        2.85      -19.20     41.30 o 
  -2   9  10     1645.33     1612.07     90.54 o 
  -1   9  10        1.83      -25.51     35.05 o 
   0   9  10      202.83      255.26     52.93 o 
   1   9  10      346.11      295.04     50.16 o 
   2   9  10       10.34        3.59     34.25 o 
   3   9  10      158.56      156.49     69.59 o 
   4   9  10      821.11      879.01    268.14 o 
   5   9  10        0.06      -56.27     52.56 o 
   6   9  10       31.07      -16.58     57.72 o 
   7   9  10      452.73      285.97     82.82 o 
   8   9  10      134.86      170.34     82.43 o 
   9   9  10        1.47       30.77     70.52 o 
  10   9  10       94.94       96.55     82.04 o 
 -10  10  10        4.33      -72.43     70.20 o 
  -9  10  10        3.06      -92.63     63.43 o 
  -8  10  10      123.64       28.19     66.36 o 
  -7  10  10       57.15       16.37     59.10 o 
  -6  10  10      100.24       27.30     60.67 o 
  -5  10  10        1.64      -66.41     72.15 o 
  -4  10  10      358.51      273.20     79.95 o 
  -3  10  10      341.28      539.74     89.60 o 
  -2  10  10      272.17      253.07     55.26 o 
  -1  10  10       43.04       16.52     39.87 o 
   0  10  10       10.03      -17.26     39.37 o 
   1  10  10        0.41      -40.78     35.05 o 
   2  10  10      879.93      715.16    258.39 o 
   3  10  10      257.77      143.95     74.90 o 
   4  10  10      118.67       56.37     67.40 o 
   5  10  10        3.03      -64.05     54.47 o 
   6  10  10       83.22       -9.96     67.46 o 
   7  10  10      117.99       89.09     75.70 o 
   8  10  10       47.96       13.03    123.83 o 
   9  10  10       33.29       31.69     79.34 o 
  -9  11  10        0.91      -92.46     61.64 o 
  -8  11  10        5.00      -91.01     60.67 o 
  -7  11  10       18.03      -79.78     63.39 o 
  -6  11  10      134.09      158.70     75.50 o 
  -5  11  10        3.05      -70.52     59.48 o 
  -4  11  10       54.95      -28.05     55.22 o 
  -3  11  10      169.50      163.55     67.40 o 
  -2  11  10       23.56      -73.23     48.82 o 
  -1  11  10      376.41      513.80     70.40 o 
   0  11  10       16.49       25.79     44.22 o 
   1  11  10      153.26       83.88     53.32 o 
   2  11  10        0.98       64.09     62.41 o 
   3  11  10      636.90      540.90    121.88 o 
   4  11  10       96.17      117.43     79.21 o 
   5  11  10      107.96      135.23     78.56 o 
   6  11  10      163.76      101.18     78.28 o 
   7  11  10      210.55      335.18     99.70 o 
  -7  12  10        5.86       -1.29     67.40 o 
  -6  12  10        9.12      -62.53     62.64 o 
  -5  12  10       14.71      -22.71     61.43 o 
  -4  12  10      154.54       84.50     70.92 o 
  -3  12  10      263.15      345.01    108.23 o 
  -2  12  10       12.27       14.34     62.64 o 
  -1  12  10       72.94      -16.29     85.80 o 
   0  12  10       27.24      -22.29     51.38 o 
   1  12  10       68.65        4.78     64.21 o 
   2  12  10       25.52       48.79     68.78 o 
   3  12  10      366.95      338.59    151.13 o 
   4  12  10        0.85     -100.70     71.21 o 
   5  12  10       42.01      -37.21     74.97 o 
  -3  13  10      255.05      297.71     92.89 o 
  -2  13  10        4.97      -56.47     85.80 o 
  -1  13  10      108.14       81.90     99.45 o 
   0  13  10       93.03       76.05    109.20 o 
   1  13  10      195.88      288.61    128.71 o 
   2  13  10       25.49       -6.47     71.35 o 
 -15   0  11       41.98      -72.15     95.55 o 
 -13   0  11      196.11      150.16    107.25 o 
 -11   0  11      729.96     1081.89     85.86 o 
  -9   0  11      721.56      777.93     69.21 o 
  -7   0  11      602.74      853.00     62.47 o 
  -5   0  11       37.26        8.33     37.57 o 
  -3   0  11    17838.81    17629.61    702.48 o 
  -1   0  11     2598.67     2331.92    118.20 o 
   1   0  11      589.13      603.58    115.06 o 
   3   0  11     9107.25     9428.81    386.56 o 
   5   0  11       78.03       84.89     40.28 o 
   7   0  11       86.14       37.39     40.73 o 
   9   0  11       33.15      -68.71     45.81 o 
  11   0  11      790.63      766.38    134.56 o 
  13   0  11       39.93       42.90     78.00 o 
 -15   1  11       17.89      -32.59     73.69 o 
 -14   1  11        0.12      -57.04     66.30 o 
 -13   1  11      167.90      254.15     84.80 o 
 -12   1  11       39.45       77.49     40.56 o 
 -11   1  11        0.52       23.27     31.47 o 
 -10   1  11      752.51      940.26     55.48 o 
  -9   1  11      727.07      703.82     47.01 o 
  -8   1  11      143.48      109.28     26.56 o 
  -7   1  11      208.17      255.71     29.71 o 
  -6   1  11       82.26       40.45     20.64 o 
  -5   1  11     2153.21     1919.58     66.83 o 
  -4   1  11      271.33      257.11     33.07 o 
  -3   1  11      421.71      398.00     38.06 o 
  -2   1  11     1483.87     1445.61     82.60 o 
  -1   1  11     1386.25     1232.92     50.31 o 
   0   1  11      980.62      822.47     34.52 o 
   1   1  11     8752.84     8805.74    335.23 o 
   2   1  11     1901.68     2063.79    143.27 o 
   3   1  11      659.31      744.49     42.91 o 
   4   1  11     2546.60     2848.82     99.04 o 
   5   1  11     1207.17     1331.82     60.23 o 
   6   1  11       16.86      -27.38     25.53 o 
   7   1  11      210.22      298.52     44.19 o 
   8   1  11       11.80      -16.59     30.12 o 
   9   1  11     1931.70     2218.13     95.02 o 
  10   1  11       28.91       -6.63     38.70 o 
  11   1  11      172.06      155.81     53.48 o 
  12   1  11        5.57      -61.23     63.38 o 
  13   1  11      388.89      497.31     88.93 o 
 -15   2  11        3.60      -66.54     68.78 o 
 -14   2  11        5.39       26.65     69.32 o 
 -13   2  11        1.07       12.59     41.34 o 
 -12   2  11      209.45      331.16     53.63 o 
 -11   2  11     1350.73     1496.47     88.32 o 
 -10   2  11      273.87      400.34     48.61 o 
  -9   2  11      126.69      135.83     28.39 o 
  -8   2  11        4.73       -9.52     22.52 o 
  -7   2  11        3.43      -19.42     19.45 o 
  -6   2  11      390.40      591.52     51.79 o 
  -5   2  11      513.37      695.48     47.65 o 
  -4   2  11        1.53        5.72     25.37 o 
  -3   2  11     4881.97     4588.66    167.38 o 
  -2   2  11      164.76      118.98     29.59 o 
  -1   2  11     3538.53     3212.52    154.27 o 
   0   2  11      399.96      322.41     34.72 o 
   1   2  11     1813.01     1655.15     57.77 o 
   2   2  11      657.28      499.83     34.19 o 
   3   2  11     3488.78     3226.44    108.18 o 
   4   2  11      110.09       80.54     31.36 o 
   5   2  11       23.84      -20.22     23.32 o 
   6   2  11      665.43      679.75     55.85 o 
   7   2  11       12.14       -8.34     27.76 o 
   8   2  11     2833.33     2856.26    171.13 o 
   9   2  11        0.53       20.70     37.82 o 
  10   2  11      165.91      235.19     62.23 o 
  11   2  11      577.48      801.10     84.49 o 
  12   2  11       37.31       37.01     52.14 o 
  13   2  11       45.69       43.07     63.25 o 
 -14   3  11        0.66     -101.40     85.80 o 
 -13   3  11       53.77       33.27     51.74 o 
 -12   3  11      440.97      592.89     77.92 o 
 -11   3  11        3.28        6.18     43.35 o 
 -10   3  11     1429.37     1398.83     96.86 o 
  -9   3  11       43.64        7.87     34.61 o 
  -8   3  11      151.81       72.28     33.74 o 
  -7   3  11      126.96      113.84     35.55 o 
  -6   3  11       93.76       62.54     30.59 o 
  -5   3  11      260.98      266.20     41.61 o 
  -4   3  11     9868.55     9889.97    333.44 o 
  -3   3  11      133.09      188.69     37.69 o 
  -2   3  11       36.97       -8.14     24.63 o 
  -1   3  11     1953.76     1808.07     82.17 o 
   0   3  11       65.84       35.47     26.45 o 
   1   3  11     2160.60     1910.39     74.73 o 
   2   3  11       10.37      -17.02     19.24 o 
   3   3  11     1014.87      952.33     50.83 o 
   4   3  11     5824.52     6137.08    190.04 o 
   5   3  11       40.43       62.40     28.33 o 
   6   3  11      192.21       86.83     31.72 o 
   7   3  11       83.84       76.88     32.40 o 
   8   3  11      582.47      658.18     91.75 o 
   9   3  11      309.29      266.97     85.54 o 
  10   3  11      280.93      208.17     78.48 o 
  11   3  11        3.03      -13.27     43.82 o 
  12   3  11       34.93      -33.14     46.01 o 
  13   3  11      181.06      108.68     71.91 o 
 -14   4  11        8.20      -28.54     52.11 o 
 -13   4  11       10.39      -50.09     49.99 o 
 -12   4  11      457.07      369.91     70.63 o 
 -11   4  11        0.30      -49.28     46.55 o 
 -10   4  11       68.82       19.25     45.40 o 
  -9   4  11      285.79      506.05     83.57 o 
  -8   4  11     1129.05     1184.37     94.27 o 
  -7   4  11       39.10      -18.44     31.43 o 
  -6   4  11      267.94      389.20     52.04 o 
  -5   4  11      110.26       74.57     34.40 o 
  -4   4  11        4.24       19.55     30.59 o 
  -3   4  11     1197.63     1204.77     71.44 o 
  -2   4  11      632.08      718.63     61.13 o 
  -1   4  11     1907.32     1783.58     83.55 o 
   0   4  11       28.51       26.24     27.39 o 
   1   4  11       39.86        1.80     22.95 o 
   2   4  11     1979.38     1899.91     76.42 o 
   3   4  11       68.64       30.77     25.95 o 
   4   4  11        4.14       21.58     26.80 o 
   5   4  11      503.77      483.15     76.19 o 
   6   4  11      510.80      583.20     75.41 o 
   7   4  11       80.50       11.39     39.58 o 
   8   4  11     3261.85     3297.41    412.44 o 
   9   4  11        6.53      -17.08     52.90 o 
  10   4  11      486.52      645.36     98.57 o 
  11   4  11       82.37        8.62     61.65 o 
  12   4  11        7.64      -84.41     56.28 o 
  13   4  11        1.19        1.64     67.47 o 
 -14   5  11       15.37      -57.73     58.54 o 
 -13   5  11        0.11      -74.83     49.89 o 
 -12   5  11      329.73      321.56     70.73 o 
 -11   5  11      186.95      278.03     77.07 o 
 -10   5  11      998.45     1244.29    124.91 o 
  -9   5  11      285.36      282.42     74.01 o 
  -8   5  11       53.38       54.93     56.22 o 
  -7   5  11       11.26      -20.24     43.03 o 
  -6   5  11       31.16       -2.43     31.99 o 
  -5   5  11      234.01      206.72     44.59 o 
  -4   5  11     6455.43     6606.62    238.30 o 
  -3   5  11        7.14      -29.47     28.72 o 
  -2   5  11      416.45      439.35     51.93 o 
  -1   5  11       35.43      -16.79     27.58 o 
   0   5  11      763.54      880.71     67.81 o 
   1   5  11        7.69      -32.41     21.61 o 
   2   5  11      945.68      965.03     56.31 o 
   3   5  11       49.02       -8.74     26.35 o 
   4   5  11     5960.48     5900.10    187.57 o 
   5   5  11        3.19      -44.38     32.68 o 
   6   5  11      144.85      223.10     57.18 o 
   7   5  11        1.02        7.24     55.11 o 
   8   5  11       17.88      -64.35     54.60 o 
   9   5  11      194.17      158.15     94.58 o 
  10   5  11      271.61      261.49     81.97 o 
  11   5  11       12.18       -8.67     62.01 o 
  12   5  11        0.61      -27.55     64.11 o 
 -13   6  11       30.85        3.56     85.80 o 
 -12   6  11      421.31      515.04    102.01 o 
 -11   6  11      294.18      280.52     86.74 o 
 -10   6  11      417.96      558.56     97.21 o 
  -9   6  11        2.14        2.93     56.54 o 
  -8   6  11      148.50       53.32     59.03 o 
  -7   6  11       45.98      -42.69     50.70 o 
  -6   6  11     1489.39     1351.69    103.47 o 
  -5   6  11     1793.14     1771.50     91.02 o 
  -4   6  11       13.88        1.14     33.82 o 
  -3   6  11     1005.76     1281.72     90.71 o 
  -2   6  11     1060.82     1114.51     84.81 o 
  -1   6  11       52.15       58.78     34.76 o 
   0   6  11      136.60      110.62     36.39 o 
   1   6  11        2.44      -22.60     25.43 o 
   2   6  11     1430.56     1461.35     68.71 o 
   3   6  11       43.43       25.91     28.41 o 
   4   6  11      275.67      332.59     44.53 o 
   5   6  11      220.80      257.53     51.40 o 
   6   6  11     1106.75     1331.06    130.26 o 
   7   6  11      327.56      286.66     79.06 o 
   8   6  11     1041.01     1184.38    128.92 o 
   9   6  11       49.92       21.07     64.11 o 
  10   6  11      103.68      128.17     75.80 o 
  11   6  11       87.21       92.08     75.80 o 
  12   6  11       87.19       11.58     75.07 o 
 -12   7  11        3.42      -35.52     66.78 o 
 -11   7  11        4.70      -43.09     65.49 o 
 -10   7  11      680.63      727.17    131.63 o 
  -9   7  11      672.75      688.31    104.94 o 
  -8   7  11      307.44      362.65     91.65 o 
  -7   7  11      589.11      600.45    121.88 o 
  -6   7  11        3.44        4.51     50.20 o 
  -5   7  11      498.18      502.26     70.12 o 
  -4   7  11       29.37       10.12     40.08 o 
  -3   7  11       19.07       22.79     36.24 o 
  -2   7  11      127.45       88.24     41.17 o 
  -1   7  11     1162.12     1227.35     88.34 o 
   0   7  11      306.96      271.24     49.15 o 
   1   7  11      657.99      727.28     76.53 o 
   2   7  11       50.69       31.22     31.67 o 
   3   7  11      127.70      160.18     67.27 o 
   4   7  11     1177.76     1292.30    122.41 o 
   5   7  11      402.43      344.05     86.78 o 
   6   7  11      283.60      319.22     83.57 o 
   7   7  11       79.30        9.08     59.88 o 
   8   7  11      318.39      357.02    168.68 o 
   9   7  11      635.29      512.72    140.41 o 
  10   7  11      472.42      517.21    102.56 o 
  11   7  11        2.69      -45.95     71.18 o 
 -12   8  11      107.83       59.57     79.28 o 
 -11   8  11      428.71      565.60    108.93 o 
 -10   8  11       30.82      -34.85     61.83 o 
  -9   8  11      186.75      122.39     75.07 o 
  -8   8  11       65.12       25.44     71.18 o 
  -7   8  11        8.83        1.06     57.15 o 
  -6   8  11      323.54      389.05     79.21 o 
  -5   8  11      208.04      392.47     80.23 o 
  -4   8  11      372.17      337.30     56.94 o 
  -3   8  11      648.65      675.54     82.08 o 
  -2   8  11      147.03      129.58     43.48 o 
  -1   8  11       31.63      -16.53     34.87 o 
   0   8  11      487.60      415.66     57.77 o 
   1   8  11       39.08       -2.49     35.87 o 
   2   8  11       11.10      -32.13     30.41 o 
   3   8  11     1010.72     1138.61    137.29 o 
   4   8  11      582.02      661.00    103.55 o 
   5   8  11      422.71      347.34     91.65 o 
   6   8  11     1817.29     1978.64    408.54 o 
   7   8  11      177.85       67.08     67.92 o 
   8   8  11       74.31       28.96     64.97 o 
   9   8  11       10.61      -67.35     83.85 o 
  10   8  11        0.23      -68.52     71.66 o 
 -11   9  11        2.22       20.38     75.14 o 
 -10   9  11       47.36       31.67     68.29 o 
  -9   9  11      286.69      402.51    109.20 o 
  -8   9  11       78.24       66.32     68.40 o 
  -7   9  11       90.87       58.42    129.68 o 
  -6   9  11       55.23      -82.54     62.40 o 
  -5   9  11      318.74      336.69     77.83 o 
  -4   9  11       36.66       17.97     54.35 o 
  -3   9  11      159.06      166.89     48.69 o 
  -2   9  11      161.79       80.61     42.68 o 
  -1   9  11      591.38      762.41     88.69 o 
   0   9  11      128.74      109.51     64.28 o 
   1   9  11      651.33      810.16     71.95 o 
   2   9  11      237.79      248.56     47.03 o 
   3   9  11      261.01      171.26    102.38 o 
   4   9  11        0.47      -45.91     55.81 o 
   5   9  11      224.96      177.95     77.78 o 
   6   9  11      198.37      120.84     78.00 o 
   7   9  11      106.54       40.78    116.03 o 
   8   9  11        0.94      -62.22     63.24 o 
   9   9  11      138.65       14.55     72.60 o 
  -9  10  11        3.76      -32.83     70.16 o 
  -8  10  11        0.41        1.68     64.19 o 
  -7  10  11        3.42      -65.96     59.10 o 
  -6  10  11       23.27       39.61     63.58 o 
  -5  10  11       66.34        9.01     57.72 o 
  -4  10  11       43.84      -47.54     50.13 o 
  -3  10  11      451.84      440.35     85.36 o 
  -2  10  11      224.63      182.10     52.40 o 
  -1  10  11       23.84       31.15     42.80 o 
   0  10  11      393.46      301.63     75.07 o 
   1  10  11       27.31      -24.93     34.96 o 
   2  10  11       74.70      175.70     82.88 o 
   3  10  11      439.33      451.84     98.12 o 
   4  10  11       16.22       15.37     73.51 o 
   5  10  11       65.77       40.70     68.20 o 
   6  10  11      133.98      265.80     86.16 o 
   7  10  11      199.77      124.14     84.83 o 
   8  10  11       38.66       94.54     84.34 o 
  -8  11  11       14.24       25.24     78.98 o 
  -7  11  11       15.63      -42.14     99.45 o 
  -6  11  11        2.39      -29.45     59.69 o 
  -5  11  11      236.99      287.32     81.83 o 
  -4  11  11      134.00       73.65     62.64 o 
  -3  11  11      142.14      131.35     69.38 o 
  -2  11  11      146.39      167.43     68.25 o 
  -1  11  11        2.82        0.67     46.40 o 
   0  11  11       59.61       12.05     42.44 o 
   1  11  11        7.17      -96.65     98.48 o 
   2  11  11      965.81      916.26    127.99 o 
   3  11  11      122.10       85.29     77.03 o 
   4  11  11      146.15       69.08     78.55 o 
   5  11  11       15.27      -75.07     68.40 o 
   6  11  11       66.74       47.17     78.55 o 
   7  11  11       21.60      -63.65     66.36 o 
  -6  12  11       35.66       51.33     76.45 o 
  -5  12  11       11.84      -13.73     64.11 o 
  -4  12  11       45.49      -45.10     64.77 o 
  -3  12  11       31.89      -68.31     65.49 o 
  -2  12  11      232.31      243.76     82.70 o 
  -1  12  11       60.47      -21.70     59.10 o 
   0  12  11       85.68       27.94     63.12 o 
   1  12  11       75.14       61.95    126.76 o 
   2  12  11      217.58      153.39     77.95 o 
   3  12  11        0.49        9.44     72.15 o 
   4  12  11        8.49       32.33     71.21 o 
 -14   0  12       31.91       25.35    111.16 o 
 -12   0  12      323.46      315.91    115.06 o 
 -10   0  12      109.04      116.70     43.83 o 
  -8   0  12     1981.08     2132.09    100.38 o 
  -6   0  12     1579.30     1770.60     85.10 o 
  -4   0  12       78.27       55.60     36.37 o 
  -2   0  12     9979.56     9123.37    379.91 o 
   0   0  12    12721.37    10952.89    438.82 o 
   2   0  12       25.94      -32.00     22.96 o 
   4   0  12     1120.37     1248.80    107.25 o 
   6   0  12        3.36        4.55     34.55 o 
   8   0  12     1777.64     1807.05    116.82 o 
  10   0  12      249.78      255.53    134.56 o 
  12   0  12      846.19     1066.70    163.81 o 
 -14   1  12       15.95       -0.63     78.98 o 
 -13   1  12       92.85       42.96     70.74 o 
 -12   1  12      473.01      698.46     69.33 o 
 -11   1  12       45.64       31.57     33.49 o 
 -10   1  12       42.00       15.55     27.32 o 
  -9   1  12      204.65      221.41     33.12 o 
  -8   1  12      312.82      314.13     35.62 o 
  -7   1  12      398.07      417.96     36.56 o 
  -6   1  12       30.25        7.50     20.85 o 
  -5   1  12       18.91        4.93     22.10 o 
  -4   1  12     6670.29     6067.56    187.92 o 
  -3   1  12        2.56      -12.33     23.59 o 
  -2   1  12     1057.87      879.40     76.28 o 
  -1   1  12      722.26      715.55     49.82 o 
   0   1  12      695.39      782.83     35.81 o 
   1   1  12      451.30      499.21     33.89 o 
   2   1  12     2594.46     2497.72    127.69 o 
   3   1  12      358.38      326.84     33.95 o 
   4   1  12      400.23      521.96     63.98 o 
   5   1  12      162.75      162.50     33.11 o 
   6   1  12       11.20      -37.66     25.11 o 
   7   1  12      143.55      176.10     39.47 o 
   8   1  12        6.46      -21.20     30.61 o 
   9   1  12      158.48      202.17     47.49 o 
  10   1  12      588.48      724.69     96.70 o 
  11   1  12       31.48      -62.17     47.29 o 
  12   1  12       75.31       32.16     57.11 o 
  13   1  12        4.07       15.37     59.25 o 
 -14   2  12        3.41      -56.55     99.45 o 
 -13   2  12       50.91       48.53     50.78 o 
 -12   2  12        2.44       15.24     48.05 o 
 -11   2  12      221.35      283.00     60.09 o 
 -10   2  12      754.31      953.02     82.31 o 
  -9   2  12      838.14      944.88     60.04 o 
  -8   2  12        0.58      -33.03     22.02 o 
  -7   2  12      138.58       83.66     30.02 o 
  -6   2  12      701.20     1063.55     76.90 o 
  -5   2  12       12.12      -15.18     26.34 o 
  -4   2  12       43.52       48.83     32.19 o 
  -3   2  12      299.91      161.92     35.79 o 
  -2   2  12      751.67      809.17     69.38 o 
  -1   2  12      120.83       90.25     29.92 o 
   0   2  12     3216.62     3147.73    108.56 o 
   1   2  12       32.84       -8.05     20.67 o 
   2   2  12       31.40      -10.38     24.31 o 
   3   2  12     4141.26     4004.63    174.41 o 
   4   2  12      650.32      792.76     79.30 o 
   5   2  12      456.84      544.00     48.63 o 
   6   2  12        0.61      -29.92     25.89 o 
   7   2  12       67.72       49.53     34.34 o 
   8   2  12      539.36      569.25     59.61 o 
   9   2  12      599.13      594.53     63.70 o 
  10   2  12      204.52      122.59     51.36 o 
  11   2  12       64.46      -15.98     94.58 o 
  12   2  12      346.09      274.50    115.06 o 
  13   2  12       16.13       52.65     93.60 o 
 -14   3  12       10.46     -146.26     99.45 o 
 -13   3  12       80.09       92.90     63.14 o 
 -12   3  12      554.02      655.23    163.81 o 
 -11   3  12       82.48      140.07     53.35 o 
 -10   3  12        3.25       26.87     45.25 o 
  -9   3  12      462.41      529.87     79.19 o 
  -8   3  12       35.48      -35.34     42.23 o 
  -7   3  12      433.79      461.76     58.39 o 
  -6   3  12       16.18       -3.41     29.88 o 
  -5   3  12        1.97      -32.45     24.40 o 
  -4   3  12     1882.33     1810.82     86.38 o 
  -3   3  12      804.85      843.87     76.64 o 
  -2   3  12      458.15      452.93     48.73 o 
  -1   3  12        3.98      -34.86     23.24 o 
   0   3  12      350.05      338.60     38.39 o 
   1   3  12      290.75      269.23     34.56 o 
   2   3  12      620.05      626.45     52.50 o 
   3   3  12      194.53      152.41     31.69 o 
   4   3  12      431.44      479.14     54.82 o 
   5   3  12      817.88     1080.07    105.65 o 
   6   3  12      658.03      806.44     95.85 o 
   7   3  12     1302.06     1618.11    114.56 o 
   8   3  12      387.27      436.99     66.87 o 
   9   3  12     1133.84     1118.84    107.14 o 
  10   3  12      462.36      497.38     89.89 o 
  11   3  12      169.90      149.40     78.00 o 
  12   3  12        9.35      -42.96     63.68 o 
  13   3  12        6.70      -43.49     68.79 o 
 -14   4  12        2.79      -76.42     51.00 o 
 -13   4  12      113.74      126.36     60.86 o 
 -12   4  12       10.59       -6.90     51.60 o 
 -11   4  12      762.05      865.10     91.48 o 
 -10   4  12       58.49       62.40     60.67 o 
  -9   4  12      950.33     1262.12    122.35 o 
  -8   4  12      291.10      542.95     84.73 o 
  -7   4  12        5.34       -3.07     33.87 o 
  -6   4  12      386.12      458.99     81.07 o 
  -5   4  12     2316.99     2418.44    110.23 o 
  -4   4  12      197.25      206.83     40.87 o 
  -3   4  12     2900.53     2891.89    122.41 o 
  -2   4  12      818.25      825.14     95.66 o 
  -1   4  12     2085.03     1931.40     91.74 o 
   0   4  12      944.68      843.28     56.69 o 
   1   4  12      208.08      268.88     36.64 o 
   2   4  12       65.05       65.81     29.46 o 
   3   4  12     6328.18     6111.42    193.19 o 
   4   4  12        0.19      -34.13     23.92 o 
   5   4  12      241.50      205.10     57.99 o 
   6   4  12      195.78      118.26     46.80 o 
   7   4  12      332.65      349.65     85.17 o 
   8   4  12      101.13       59.65     61.87 o 
   9   4  12     1096.96     1390.12    137.71 o 
  10   4  12        0.29       11.36     60.60 o 
  11   4  12      118.41       52.01     94.58 o 
  12   4  12      101.26       45.60     62.68 o 
 -13   5  12       76.49       64.58     66.60 o 
 -12   5  12       85.83      131.10     69.54 o 
 -11   5  12       84.19      115.37     67.19 o 
 -10   5  12        8.82       73.40     63.39 o 
  -9   5  12      481.03      618.75     95.12 o 
  -8   5  12       15.18      -22.12     51.53 o 
  -7   5  12      451.03      432.26     79.09 o 
  -6   5  12      698.00      989.39     82.63 o 
  -5   5  12      154.69      126.56     41.36 o 
  -4   5  12      450.31      478.26     59.53 o 
  -3   5  12      206.13      245.12     48.24 o 
  -2   5  12     1910.20     1860.10     91.40 o 
  -1   5  12      283.37      317.90     47.76 o 
   0   5  12        0.10      -13.73     29.23 o 
   1   5  12     1927.79     1950.46     83.15 o 
   2   5  12        4.53      -27.03     25.75 o 
   3   5  12        8.40       -2.12     28.63 o 
   4   5  12      248.29      237.38     40.34 o 
   5   5  12      878.40      989.48     74.97 o 
   6   5  12      823.04      955.05    235.68 o 
   7   5  12      933.51     1108.29    122.35 o 
   8   5  12       48.51        4.77     57.15 o 
   9   5  12      354.95      243.11     80.66 o 
  10   5  12       43.51       44.62     67.47 o 
  11   5  12       18.29      -43.49     60.41 o 
  12   5  12        0.19      -64.98     66.02 o 
 -13   6  12        2.83      -94.57     63.84 o 
 -12   6  12        3.00      -21.16     63.68 o 
 -11   6  12      367.98      413.42     90.88 o 
 -10   6  12       68.40      117.98     70.32 o 
  -9   6  12      729.87      898.16    115.13 o 
  -8   6  12       24.70       31.30     56.08 o 
  -7   6  12       28.07       29.06     63.38 o 
  -6   6  12       10.87      -24.21     36.12 o 
  -5   6  12       10.08      -46.49     33.63 o 
  -4   6  12        2.44      -25.07     34.93 o 
  -3   6  12      295.18      310.39     58.30 o 
  -2   6  12      336.91      409.71     57.96 o 
  -1   6  12       72.46       13.34     41.90 o 
   0   6  12       97.41       48.96     34.22 o 
   1   6  12       99.45      100.25     34.73 o 
   2   6  12      601.90      528.06     54.04 o 
   3   6  12     3098.03     3044.41    114.23 o 
   4   6  12       34.99       25.59     32.04 o 
   5   6  12        4.11      -25.52     38.95 o 
   6   6  12      164.05      250.49    126.76 o 
   7   6  12      119.25       93.92     68.00 o 
   8   6  12      142.11      185.94     73.85 o 
   9   6  12      377.04      245.21     98.48 o 
  10   6  12       11.58      -28.15     64.63 o 
  11   6  12       15.88      -60.60     70.71 o 
 -12   7  12      131.00      222.34     86.17 o 
 -11   7  12      214.63      277.03     90.68 o 
 -10   7  12        0.05      -23.40     62.71 o 
  -9   7  12      222.99      275.96     79.60 o 
  -8   7  12        7.38      -59.80     55.58 o 
  -7   7  12      391.31      295.87     78.56 o 
  -6   7  12      209.22      239.35     70.76 o 
  -5   7  12       65.92       63.72     41.70 o 
  -4   7  12      568.68      766.80     76.45 o 
  -3   7  12      251.35      264.91     61.52 o 
  -2   7  12      227.11      192.01     57.67 o 
  -1   7  12      181.74      150.73     72.76 o 
   0   7  12      156.63      195.33     45.61 o 
   1   7  12     1688.64     1547.61     80.35 o 
   2   7  12       86.28       22.46     36.03 o 
   3   7  12      357.26      387.64     48.87 o 
   4   7  12     1344.47     1533.92    136.24 o 
   5   7  12      729.31      830.37    138.46 o 
   6   7  12      291.24      310.06     82.74 o 
   7   7  12      620.11      553.68    107.25 o 
   8   7  12      121.96       48.95     73.69 o 
   9   7  12       14.95      -90.94     60.63 o 
  10   7  12      408.58      375.08    159.91 o 
  11   7  12      125.46       38.40     75.50 o 
 -11   8  12       69.34       86.28     72.99 o 
 -10   8  12      412.56      590.99    106.26 o 
  -9   8  12       15.55      -46.80     62.64 o 
  -8   8  12       17.52      -42.95     52.75 o 
  -7   8  12        3.04      -61.81     49.41 o 
  -6   8  12      533.54      638.74    124.81 o 
  -5   8  12       77.57       62.63     57.87 o 
  -4   8  12      287.30      421.71     62.91 o 
  -3   8  12       69.11       57.50     41.93 o 
  -2   8  12       68.54       25.22     38.43 o 
  -1   8  12        9.60      -31.85     37.15 o 
   0   8  12       73.57       58.86     48.81 o 
   1   8  12      417.59      446.80     55.81 o 
   2   8  12      131.87      119.77     40.79 o 
   3   8  12      372.09      323.62     62.74 o 
   4   8  12      334.80      376.47     91.89 o 
   5   8  12       25.25      -28.87     63.03 o 
   6   8  12       55.32      -20.16     79.95 o 
   7   8  12      239.55      292.76     82.58 o 
   8   8  12      693.78      570.57    135.53 o 
   9   8  12      249.60      189.03     81.83 o 
  10   8  12        1.68      -23.17     69.68 o 
 -10   9  12       22.85      -37.78     66.78 o 
  -9   9  12        0.43      -88.23     59.83 o 
  -8   9  12        6.18       -5.29    103.35 o 
  -7   9  12       66.65       12.16     57.13 o 
  -6   9  12      140.06       43.60     64.97 o 
  -5   9  12       35.04        5.67     71.18 o 
  -4   9  12      486.54      452.96     85.19 o 
  -3   9  12      152.94      184.12     54.09 o 
  -2   9  12        1.98      -56.84     37.89 o 
  -1   9  12        2.03      -17.06     38.95 o 
   0   9  12      577.13      691.90    108.11 o 
   1   9  12        5.79        1.45     36.56 o 
   2   9  12     1426.14     1388.35    139.05 o 
   3   9  12       46.97      -57.56     62.46 o 
   4   9  12      250.52      183.16     80.98 o 
   5   9  12      339.80      108.03     83.85 o 
   6   9  12      257.64      175.03     84.39 o 
   7   9  12       16.37      -42.54     69.68 o 
   8   9  12       69.97       36.89     74.46 o 
   9   9  12       79.05       -6.54     75.24 o 
  -9  10  12       69.03      -12.09     68.78 o 
  -8  10  12       24.20       12.02     66.02 o 
  -7  10  12        2.13      -65.68     55.73 o 
  -6  10  12       32.41        1.48     73.13 o 
  -5  10  12      222.72      161.06     73.76 o 
  -4  10  12       18.92       16.81     57.72 o 
  -3  10  12      164.13      238.21     73.04 o 
  -2  10  12      482.28      669.39    128.36 o 
  -1  10  12       51.96       30.75     43.12 o 
   0  10  12        6.06      -32.05     39.88 o 
   1  10  12      319.65      344.15     57.77 o 
   2  10  12       93.23       46.37     69.10 o 
   3  10  12        6.25      -58.54    123.83 o 
   4  10  12        4.99      -57.70     98.48 o 
   5  10  12      280.47      242.70     86.89 o 
   6  10  12       44.23       31.87     76.30 o 
   7  10  12        0.61      -75.22     65.52 o 
  -7  11  12        0.21      -47.39     66.87 o 
  -6  11  12       26.65      -27.30     83.85 o 
  -5  11  12       33.17      -18.78     61.35 o 
  -4  11  12       70.77       71.69     68.78 o 
  -3  11  12      228.79      377.81     84.59 o 
  -2  11  12        7.52      -19.36     64.35 o 
  -1  11  12        6.74       -5.58     44.22 o 
   0  11  12      122.92      108.66     49.36 o 
   1  11  12       20.87        9.14     63.58 o 
   2  11  12      134.09        5.89     67.36 o 
   3  11  12       44.02      -30.27     68.78 o 
   4  11  12       63.85       68.19     79.14 o 
   5  11  12      124.35      -86.36     66.51 o 
   6  11  12      196.65      102.33    106.28 o 
  -5  12  12      225.76      159.47    124.81 o 
  -4  12  12        0.02        7.54     66.78 o 
  -3  12  12      139.55      119.50     77.18 o 
  -2  12  12       29.86       -1.50     63.39 o 
  -1  12  12        7.17      -44.77     62.64 o 
   0  12  12       61.70      -19.17     68.90 o 
   1  12  12      149.06       55.03     81.90 o 
   2  12  12       24.62      -59.23     65.22 o 
   3  12  12      161.03      108.75    136.51 o 
 -13   0  13       64.43      -44.85     99.45 o 
 -11   0  13        2.24      -12.44     43.29 o 
  -9   0  13        6.97      -46.83     35.20 o 
  -7   0  13      191.42      308.00     48.33 o 
  -5   0  13     8271.28     8191.76    350.04 o 
  -3   0  13        7.32      -18.14     29.05 o 
  -1   0  13      875.82      794.43     74.10 o 
   1   0  13    10206.96     8694.93    357.73 o 
   3   0  13      305.63      212.56     45.38 o 
   5   0  13       36.59      -11.74     34.24 o 
   7   0  13       18.82      -55.25     69.23 o 
   9   0  13     2719.80     3255.30    183.31 o 
  11   0  13       72.26       15.60     81.90 o 
 -14   1  13        7.27       -5.85    109.20 o 
 -13   1  13       11.22       21.45    111.16 o 
 -12   1  13       55.41       54.11     46.45 o 
 -11   1  13      109.09      114.12     42.74 o 
 -10   1  13      213.39      243.25     40.38 o 
  -9   1  13      281.80      237.22     41.66 o 
  -8   1  13       10.56      -21.98     24.59 o 
  -7   1  13      966.62     1060.71     60.52 o 
  -6   1  13      497.54      589.14     51.20 o 
  -5   1  13        5.43      -29.63     23.69 o 
  -4   1  13       23.64       10.75     24.28 o 
  -3   1  13     5504.45     5084.75    216.74 o 
  -2   1  13        1.11       -7.46     24.27 o 
  -1   1  13     3672.65     3349.46    131.18 o 
   0   1  13      370.79      385.70     38.06 o 
   1   1  13       17.15        4.68     24.40 o 
   2   1  13     1206.59     1199.31     63.70 o 
   3   1  13     2200.18     2024.77     92.03 o 
   4   1  13        2.38      -30.29     27.82 o 
   5   1  13      565.54      799.34    134.26 o 
   6   1  13      215.99       80.33     42.60 o 
   7   1  13      103.20       33.82     42.26 o 
   8   1  13      758.36     1062.39     93.86 o 
   9   1  13      167.91      215.98     60.13 o 
  10   1  13       27.94      -67.79     58.16 o 
  11   1  13      773.73      817.10    112.33 o 
  12   1  13        6.56      -91.65     74.10 o 
 -14   2  13       34.29      255.46    130.66 o 
 -13   2  13       84.86      172.04     74.66 o 
 -12   2  13      109.90       67.22     51.78 o 
 -11   2  13      169.95      205.88     56.74 o 
 -10   2  13      289.37      296.55     48.41 o 
  -9   2  13      311.43      276.42     40.34 o 
  -8   2  13       39.19      -27.12     32.50 o 
  -7   2  13      815.08      731.25     68.93 o 
  -6   2  13       11.94      -43.95     29.48 o 
  -5   2  13     1316.81     1323.52     71.82 o 
  -4   2  13      731.54      893.00     67.53 o 
  -3   2  13       20.36       11.80     24.66 o 
  -2   2  13     2367.74     2212.63     97.71 o 
  -1   2  13      194.67      255.32     41.57 o 
   0   2  13     1150.91     1175.14     56.49 o 
   1   2  13      849.18      832.38     52.57 o 
   2   2  13        6.42      -20.61     24.87 o 
   3   2  13       98.36      121.61     35.14 o 
   4   2  13     1552.30     1384.61     75.88 o 
   5   2  13       55.08      -46.83     31.22 o 
   6   2  13      149.91      211.05     73.19 o 
   7   2  13      842.41     1200.44     95.81 o 
   8   2  13      510.16      554.39     73.15 o 
   9   2  13     1084.49     1389.28    257.59 o 
  10   2  13        6.23      -59.63     55.22 o 
  11   2  13      196.82      111.72     73.22 o 
  12   2  13        0.80      -65.50     60.83 o 
 -14   3  13        0.93      -64.35    103.35 o 
 -13   3  13        0.64      -57.02     52.13 o 
 -12   3  13       96.46      224.62     61.97 o 
 -11   3  13        4.79      -17.83     48.47 o 
 -10   3  13      113.53      140.68     52.81 o 
  -9   3  13       25.43      -30.42     48.20 o 
  -8   3  13       53.23       -2.43     39.64 o 
  -7   3  13      401.81      436.08     58.87 o 
  -6   3  13      331.47      451.80     56.53 o 
  -5   3  13       20.42       -4.64     28.75 o 
  -4   3  13      296.42      334.11     48.67 o 
  -3   3  13     1863.76     1563.35     79.92 o 
  -2   3  13      200.60      213.12     39.39 o 
  -1   3  13     1761.37     1584.88     78.26 o 
   0   3  13      257.62      154.96     33.65 o 
   1   3  13       26.31       20.70     26.38 o 
   2   3  13     4171.91     3681.90    126.64 o 
   3   3  13       91.87       95.65     37.32 o 
   4   3  13      860.62      986.73    107.55 o 
   5   3  13       16.07       -9.26     36.79 o 
   6   3  13      598.94      786.20     76.49 o 
   7   3  13       56.50       51.59     45.96 o 
   8   3  13     1644.08     1724.43    110.64 o 
   9   3  13       19.59      -35.10     53.88 o 
  10   3  13      488.48      532.37    152.11 o 
  11   3  13      301.66      348.29    113.11 o 
  12   3  13        5.11      -33.42     63.68 o 
 -13   4  13        1.67      -34.26     55.48 o 
 -12   4  13       54.20       62.26     55.32 o 
 -11   4  13        6.15       25.19     59.10 o 
 -10   4  13      210.33      210.36     70.16 o 
  -9   4  13        4.23      -57.35    108.23 o 
  -8   4  13       40.66      -33.15     46.88 o 
  -7   4  13       30.42      -18.24     34.70 o 
  -6   4  13       57.49       29.87     38.02 o 
  -5   4  13      551.49      594.76    112.15 o 
  -4   4  13     2160.90     2314.04    107.90 o 
  -3   4  13       90.19       95.88     39.64 o 
  -2   4  13     2025.58     1950.80     93.76 o 
  -1   4  13       78.03       34.90     33.31 o 
   0   4  13     1533.92     1575.25     71.87 o 
   1   4  13      704.67      770.65     59.45 o 
   2   4  13      222.41      214.78     42.22 o 
   3   4  13      181.20      215.81     39.45 o 
   4   4  13     1894.77     1784.36     90.84 o 
   5   4  13       23.29        6.81     40.40 o 
   6   4  13      339.37      434.02     66.03 o 
   7   4  13      485.86      587.23    100.14 o 
   8   4  13       75.36       51.47     60.60 o 
   9   4  13       28.90      -76.48     52.56 o 
  10   4  13       23.91        5.12     62.04 o 
  11   4  13        5.62      -85.46     56.97 o 
  12   4  13        2.10       -0.97     64.56 o 
 -13   5  13        5.50       14.82     75.69 o 
 -12   5  13      206.05      270.93     80.66 o 
 -11   5  13      111.00      197.86     77.83 o 
 -10   5  13      137.57      113.11     70.32 o 
  -9   5  13      130.75       -8.89     62.40 o 
  -8   5  13       32.58        7.87     55.11 o 
  -7   5  13      221.21      184.36     64.62 o 
  -6   5  13      587.94      642.66     77.01 o 
  -5   5  13      420.36      453.93     62.65 o 
  -4   5  13      339.17      289.09     51.61 o 
  -3   5  13       80.56       10.23     34.05 o 
  -2   5  13      649.83      730.92     70.02 o 
  -1   5  13      468.22      589.01    111.25 o 
   0   5  13        5.83      -23.02     30.39 o 
   1   5  13     1061.83     1130.69     98.34 o 
   2   5  13     5980.72     5626.42    184.68 o 
   3   5  13        0.64      -16.98     29.65 o 
   4   5  13      109.86       89.80     36.02 o 
   5   5  13        1.52       10.72     40.14 o 
   6   5  13      143.64      112.15     49.12 o 
   7   5  13        0.38      -43.04     56.08 o 
   8   5  13     1255.87     1257.48    135.53 o 
   9   5  13      360.64      345.83     89.50 o 
  10   5  13      304.59      293.54    135.53 o 
  11   5  13        7.23      -43.98     64.21 o 
 -12   6  13       77.43       96.16     79.41 o 
 -11   6  13      115.26       95.55    105.30 o 
 -10   6  13      287.37      366.75     90.73 o 
  -9   6  13       15.83        9.13     65.49 o 
  -8   6  13      271.74      205.37     73.85 o 
  -7   6  13      263.96      278.80     76.52 o 
  -6   6  13        7.59      -52.82     37.75 o 
  -5   6  13       86.80       89.48     44.14 o 
  -4   6  13       90.67      106.97     45.27 o 
  -3   6  13      722.26      681.94     70.99 o 
  -2   6  13      689.58      662.36     70.53 o 
  -1   6  13      940.79     1194.30    108.21 o 
   0   6  13     1980.78     1739.69     90.69 o 
   1   6  13      979.76     1033.45     69.31 o 
   2   6  13       12.16       -7.39     31.28 o 
   3   6  13      406.78      403.56     52.64 o 
   4   6  13      965.07     1052.63     79.66 o 
   5   6  13      916.93     1049.56    165.11 o 
   6   6  13      616.24      511.85     92.68 o 
   7   6  13       84.85       65.35     67.52 o 
   8   6  13      153.35      151.58     70.71 o 
   9   6  13      444.42      298.70     88.22 o 
  10   6  13       67.93       -1.69     68.00 o 
  11   6  13       23.71       31.55     72.93 o 
 -11   7  13      223.71      292.84     89.50 o 
 -10   7  13      351.31      480.63    100.50 o 
  -9   7  13        7.64        2.61     61.07 o 
  -8   7  13       21.44      -44.75     52.46 o 
  -7   7  13        6.66      -56.97     50.06 o 
  -6   7  13       55.08       47.27     73.13 o 
  -5   7  13       18.71      -57.41     38.27 o 
  -4   7  13      224.54      167.56     49.13 o 
  -3   7  13      361.61      415.73     62.15 o 
  -2   7  13       42.68        4.60     36.70 o 
  -1   7  13      222.73      123.17     45.01 o 
   0   7  13      178.14      157.33     67.72 o 
   1   7  13     1230.52     1231.22    129.68 o 
   2   7  13     1154.19     1233.81    140.34 o 
   3   7  13      236.31      261.73     47.03 o 
   4   7  13       47.66       51.59     44.43 o 
   5   7  13      487.70      377.67     88.74 o 
   6   7  13      264.20      278.57    138.46 o 
   7   7  13      359.16      309.54    125.78 o 
   8   7  13      152.89      159.10     76.52 o 
   9   7  13       77.82       32.22     88.73 o 
  10   7  13        0.77      -98.23     65.49 o 
 -11   8  13       89.27       88.13     85.78 o 
 -10   8  13        6.33      -31.38     66.02 o 
  -9   8  13       92.04       84.16     69.32 o 
  -8   8  13       65.71       27.26     79.95 o 
  -7   8  13      200.83      197.31     76.63 o 
  -6   8  13        1.94      -15.82     53.41 o 
  -5   8  13      634.76      792.52    108.70 o 
  -4   8  13      249.85      234.01     56.57 o 
  -3   8  13        1.28      -33.79     40.15 o 
  -2   8  13        8.80      -34.06     38.15 o 
  -1   8  13      235.75      267.19     55.34 o 
   0   8  13      342.45      467.71     64.51 o 
   1   8  13      253.13      343.85     53.16 o 
   2   8  13       25.03      -32.18     35.38 o 
   3   8  13      860.79     1135.70    124.39 o 
   4   8  13      447.95      456.55    228.16 o 
   5   8  13       12.99       -9.54     64.77 o 
   6   8  13      169.86      105.42    139.43 o 
   7   8  13      105.22      -22.34     69.38 o 
   8   8  13       18.62      -54.96     73.13 o 
   9   8  13      638.20      498.77    108.19 o 
 -10   9  13       86.62       17.80     73.85 o 
  -9   9  13       11.22      -35.10     73.69 o 
  -8   9  13       11.55      -73.94     59.10 o 
  -7   9  13       19.16      -81.32     59.40 o 
  -6   9  13        9.31       -5.29     61.32 o 
  -5   9  13       13.45       24.63     55.83 o 
  -4   9  13        7.45      -56.22     57.53 o 
  -3   9  13      604.52      778.33     85.60 o 
  -2   9  13       67.16       41.43     45.57 o 
  -1   9  13        1.47      -30.70     36.07 o 
   0   9  13      239.77      216.65     49.77 o 
   1   9  13       98.63       77.43     41.88 o 
   2   9  13        4.80        3.40     59.87 o 
   3   9  13      682.51      594.21    107.22 o 
   4   9  13        8.03       -1.84     69.96 o 
   5   9  13       12.12      -27.75     64.19 o 
   6   9  13       96.38        1.48     83.85 o 
   7   9  13      115.70       79.68     74.88 o 
   8   9  13       26.33      -40.04    117.01 o 
  -8  10  13      100.98       64.21     76.52 o 
  -7  10  13        1.08      -62.60     62.40 o 
  -6  10  13       10.21      -44.92     58.59 o 
  -5  10  13      245.52      234.81     83.57 o 
  -4  10  13      339.65      292.51     81.36 o 
  -3  10  13       12.74       25.35     56.54 o 
  -2  10  13       46.98       -9.77     46.88 o 
  -1  10  13      319.78      466.04     77.21 o 
   0  10  13       43.63       44.82     62.19 o 
   1  10  13      505.62      534.57     67.60 o 
   2  10  13       49.14      -32.89     65.09 o 
   3  10  13      881.58      808.24    197.93 o 
   4  10  13       21.04      -48.75     67.00 o 
   5  10  13      112.12      139.03     87.65 o 
   6  10  13       48.62       39.94     82.88 o 
   7  10  13        3.95      -79.39     77.30 o 
  -6  11  13      150.38      167.54     77.17 o 
  -5  11  13        8.87      -10.01     66.06 o 
  -4  11  13      100.07       83.78     70.92 o 
  -3  11  13      185.78      199.34    136.51 o 
  -2  11  13      168.38      190.26     75.50 o 
  -1  11  13       66.45       63.37     53.08 o 
   0  11  13      111.86       51.65     47.84 o 
   1  11  13      102.95       82.27     66.01 o 
   2  11  13      175.44       59.87     77.37 o 
   3  11  13       44.14      -37.40     70.62 o 
   4  11  13      218.09       99.23    150.16 o 
   5  11  13       36.07      -21.68    102.38 o 
  -3  12  13       10.82      -18.67     63.39 o 
  -2  12  13        2.79      -71.50     57.21 o 
  -1  12  13       50.28       89.28     68.90 o 
   0  12  13       51.80      -74.10    101.40 o 
   1  12  13       24.50      -26.09     72.38 o 
 -12   0  14       49.50       66.30     79.95 o 
 -10   0  14      956.31      888.24     97.87 o 
  -8   0  14      299.79      421.78     66.87 o 
  -6   0  14        8.45      -38.40     37.90 o 
  -4   0  14     8384.88     8043.64    345.29 o 
  -2   0  14      875.10      975.04     99.45 o 
   0   0  14       22.51      -37.05     42.90 o 
   2   0  14      836.76      902.89    124.81 o 
   4   0  14     1639.63     1831.13    163.81 o 
   6   0  14      188.02      156.01     93.60 o 
   8   0  14       49.79      -13.65    105.30 o 
  10   0  14      589.41      916.54    193.06 o 
 -12   1  14       91.90       -5.85     52.18 o 
 -11   1  14      110.06       71.32     42.87 o 
 -10   1  14      112.31       99.87     35.34 o 
  -9   1  14        0.47      -11.72     27.31 o 
  -8   1  14       18.10      -40.49     26.99 o 
  -7   1  14       95.96       52.04     32.74 o 
  -6   1  14     2195.76     2431.15    107.42 o 
  -5   1  14      306.80      381.19     45.02 o 
  -4   1  14      418.57      494.87     55.19 o 
  -3   1  14      252.91      207.88     42.22 o 
  -2   1  14       66.23       19.87     30.01 o 
  -1   1  14      148.38       80.27     27.39 o 
   0   1  14     2607.76     2303.44     97.69 o 
   1   1  14      195.72      219.05     41.06 o 
   2   1  14      214.64      303.61     42.37 o 
   3   1  14      857.67      953.30     72.69 o 
   4   1  14      204.37      152.64     40.35 o 
   5   1  14       11.06      -20.03     35.28 o 
   6   1  14      662.38      758.67     75.05 o 
   7   1  14       50.58        2.26     41.90 o 
   8   1  14     4015.19     4587.28    190.98 o 
   9   1  14       44.93      -11.44     51.18 o 
  10   1  14      707.61      811.12    109.64 o 
  11   1  14        0.24      -77.59     59.97 o 
  12   1  14      185.52      263.26    105.30 o 
 -13   2  14       25.64      -30.24     78.00 o 
 -12   2  14      121.20      169.70     62.06 o 
 -11   2  14        1.52       -3.42     47.97 o 
 -10   2  14      459.89      517.53     71.42 o 
  -9   2  14       67.17       41.89     46.18 o 
  -8   2  14      796.85      724.88     72.32 o 
  -7   2  14        6.87      -38.13     33.50 o 
  -6   2  14      286.61      268.52     49.97 o 
  -5   2  14       60.19       47.63     35.93 o 
  -4   2  14     1656.38     1623.78     82.67 o 
  -3   2  14        2.39       -1.71     28.80 o 
  -2   2  14      322.72      291.44     45.67 o 
  -1   2  14      158.51       70.53     32.99 o 
   0   2  14      228.83      169.73     33.86 o 
   1   2  14     4489.45     4156.70    139.02 o 
   2   2  14      638.33      601.46     58.48 o 
   3   2  14       13.46      -17.83     32.24 o 
   4   2  14      557.76      538.72     65.84 o 
   5   2  14       14.73      -48.12     33.60 o 
   6   2  14       22.56      -15.38     38.99 o 
   7   2  14      874.34     1289.33    215.95 o 
   8   2  14       81.52        9.73     47.99 o 
   9   2  14      616.69      787.42     86.51 o 
  10   2  14      795.83      875.65    151.13 o 
  11   2  14        7.40        2.11     70.20 o 
  12   2  14       27.73      -49.83     67.32 o 
 -13   3  14      101.67        6.62     56.62 o 
 -12   3  14        0.20      -22.77     52.25 o 
 -11   3  14      924.18     1094.12    119.27 o 
 -10   3  14       27.09      -34.60     53.08 o 
  -9   3  14       48.54        2.05     67.28 o 
  -8   3  14        1.13      -53.07     35.38 o 
  -7   3  14       30.07       19.67     38.74 o 
  -6   3  14     2105.53     2320.47    109.63 o 
  -5   3  14     2259.00     2315.51    131.42 o 
  -4   3  14        1.04      -41.95     27.97 o 
  -3   3  14     4674.40     4619.41    177.32 o 
  -2   3  14       20.72      -28.65     31.41 o 
  -1   3  14      189.85       94.14     43.79 o 
   0   3  14      341.31      221.86     38.51 o 
   1   3  14      369.46      405.40     49.26 o 
   2   3  14       70.99      108.13     33.51 o 
   3   3  14     2699.89     2469.67    111.66 o 
   4   3  14       18.54      -51.07     34.05 o 
   5   3  14      129.77       22.59     40.38 o 
   6   3  14     1002.35     1255.11    167.13 o 
   7   3  14      424.38      455.21     69.81 o 
   8   3  14      275.34      344.11     82.03 o 
   9   3  14      109.50      211.12     96.53 o 
  10   3  14       81.10      -74.72     56.40 o 
  11   3  14        1.34      -16.24     72.15 o 
 -13   4  14      136.44      168.45     78.56 o 
 -12   4  14       29.80       14.42     64.63 o 
 -11   4  14        1.02        6.46     61.35 o 
 -10   4  14       28.09      -81.03     54.33 o 
  -9   4  14       74.20       54.82     82.88 o 
  -8   4  14      118.70       64.46    110.18 o 
  -7   4  14      736.51      751.36    128.38 o 
  -6   4  14       19.42       92.23     43.82 o 
  -5   4  14      528.05      655.82     69.38 o 
  -4   4  14       47.12       24.95     39.58 o 
  -3   4  14      196.75      229.80     62.44 o 
  -2   4  14      430.84      449.91     58.12 o 
  -1   4  14      152.23      132.54     40.61 o 
   0   4  14        0.56      -20.70     28.26 o 
   1   4  14     4232.35     4232.65    149.46 o 
   2   4  14       71.14       38.62     32.47 o 
   3   4  14       51.07       -7.95     31.88 o 
   4   4  14       90.96       87.65     41.31 o 
   5   4  14       76.61       49.38     45.82 o 
   6   4  14        2.93      -38.18     39.50 o 
   7   4  14      413.07      428.89     70.36 o 
   8   4  14      174.25       77.52     79.95 o 
   9   4  14      916.64     1078.40    200.86 o 
  10   4  14      256.64      197.65     78.28 o 
  11   4  14        7.53      -10.16     66.94 o 
 -12   5  14        1.67        0.81     66.02 o 
 -11   5  14      420.14      544.47     99.96 o 
 -10   5  14        7.60      -63.90     56.33 o 
  -9   5  14       38.39      -29.66     58.49 o 
  -8   5  14       64.67       47.03     59.25 o 
  -7   5  14        5.16      -63.03     46.34 o 
  -6   5  14       38.20      -27.68     38.36 o 
  -5   5  14      261.14      280.05     54.04 o 
  -4   5  14        8.22        4.64     38.51 o 
  -3   5  14     2443.60     2440.69    115.45 o 
  -2   5  14       67.82        0.56     36.39 o 
  -1   5  14      386.87      335.46     52.85 o 
   0   5  14      224.84      190.81     42.74 o 
   1   5  14      837.70      841.02     65.76 o 
   2   5  14      635.13      776.17     65.02 o 
   3   5  14     2405.18     2118.40    110.06 o 
   4   5  14     1421.91     1320.04     70.63 o 
   5   5  14        4.08      -20.25     39.18 o 
   6   5  14       48.71       57.26     46.17 o 
   7   5  14      206.21      112.47     65.29 o 
   8   5  14       44.65       19.93     58.56 o 
   9   5  14       33.38       31.30     66.51 o 
  10   5  14       31.93      -19.79     66.72 o 
  11   5  14       62.30       80.81     75.43 o 
 -12   6  14      260.17      202.67     84.73 o 
 -11   6  14       28.08      191.31     79.83 o 
 -10   6  14       23.91      -19.97     65.49 o 
  -9   6  14       96.10      -60.64     55.73 o 
  -8   6  14       18.81       -9.47     57.87 o 
  -7   6  14      147.81      141.71    124.81 o 
  -6   6  14        2.41       -2.00     53.57 o 
  -5   6  14       10.51      -27.67     37.76 o 
  -4   6  14       45.01      -13.73     36.85 o 
  -3   6  14      105.57       81.15     53.96 o 
  -2   6  14      517.01      498.27     64.16 o 
  -1   6  14      104.52      145.69     46.17 o 
   0   6  14     1220.13     1372.05     81.35 o 
   1   6  14     1543.06     1650.09     80.58 o 
   2   6  14      607.17      755.73    104.12 o 
   3   6  14       41.38      -16.39     35.70 o 
   4   6  14       45.87       11.22     45.05 o 
   5   6  14      217.07      259.43     71.23 o 
   6   6  14       14.98      -47.94     53.08 o 
   7   6  14      329.85      363.90     87.97 o 
   8   6  14      561.38      592.95    105.75 o 
   9   6  14      216.27      193.95    154.06 o 
  10   6  14       20.71      -97.99     65.33 o 
 -11   7  14       45.23       85.80     92.63 o 
 -10   7  14        3.70      -68.17     66.06 o 
  -9   7  14       45.11       -1.54     64.63 o 
  -8   7  14        4.98      -82.26     55.83 o 
  -7   7  14      167.55      151.38     69.68 o 
  -6   7  14      395.64      607.67     98.41 o 
  -5   7  14      187.40      180.44     69.16 o 
  -4   7  14        0.17      -39.81     39.17 o 
  -3   7  14      371.96      320.80     71.47 o 
  -2   7  14      347.00      398.87     65.59 o 
  -1   7  14      183.28      140.92     49.35 o 
   0   7  14      697.58      820.23     71.75 o 
   1   7  14      103.44      139.32     42.14 o 
   2   7  14      587.30      592.86     65.02 o 
   3   7  14     1486.30     1700.22     99.15 o 
   4   7  14      661.84      726.55     82.89 o 
   5   7  14      241.60      131.38     73.76 o 
   6   7  14       71.48      102.11     74.12 o 
   7   7  14       14.82      -82.95     65.49 o 
   8   7  14      509.20      540.57    105.16 o 
   9   7  14       27.14        9.11     69.38 o 
 -10   8  14      114.43       70.39    123.83 o 
  -9   8  14        1.81      -60.03     57.47 o 
  -8   8  14        5.33      -50.99     60.63 o 
  -7   8  14       98.35      166.50     95.55 o 
  -6   8  14      149.47      109.32     90.68 o 
  -5   8  14      298.52      373.20     84.11 o 
  -4   8  14      528.87      521.01     72.94 o 
  -3   8  14        7.88      -60.65     40.43 o 
  -2   8  14       23.57       14.98     42.59 o 
  -1   8  14      648.82      715.70     78.65 o 
   0   8  14      163.41       83.29     57.98 o 
   1   8  14       74.70       75.32     43.23 o 
   2   8  14      816.40      971.67    123.00 o 
   3   8  14       31.92       12.74     48.23 o 
   4   8  14      751.65      660.83    110.48 o 
   5   8  14      241.26      177.21    164.78 o 
   6   8  14       60.12        6.49     66.87 o 
   7   8  14       51.47       22.90     70.28 o 
   8   8  14        3.30      -16.26     73.53 o 
  -9   9  14        3.35      -26.48     71.18 o 
  -8   9  14        8.04      -74.77     63.84 o 
  -7   9  14        1.57        6.53     60.43 o 
  -6   9  14      406.75      482.71     97.21 o 
  -5   9  14      251.15      458.74     88.22 o 
  -4   9  14       48.03       12.68     56.54 o 
  -3   9  14       11.84      -61.03     42.69 o 
  -2   9  14      228.82      187.81     55.87 o 
  -1   9  14        7.41      -20.18     43.83 o 
   0   9  14     1123.70     1288.28     94.50 o 
   1   9  14        4.23      -47.81     37.64 o 
   2   9  14      215.53      269.10     92.85 o 
   3   9  14        5.60      -27.03     64.56 o 
   4   9  14        2.21       -4.76     66.36 o 
   5   9  14      149.07       54.57     76.84 o 
   6   9  14       24.34      -35.47     72.15 o 
   7   9  14        2.03       16.81     76.45 o 
  -7  10  14        3.33       46.21     72.38 o 
  -6  10  14        3.24      -86.21     57.47 o 
  -5  10  14       17.91       31.39     63.39 o 
  -4  10  14      395.55      515.44     99.02 o 
  -3  10  14       28.81      -38.38     93.60 o 
  -2  10  14       17.32       30.16     48.18 o 
  -1  10  14      280.94      377.88    139.17 o 
   0  10  14      151.84      203.26     51.07 o 
   1  10  14      161.71      226.60     55.81 o 
   2  10  14      418.23      420.78    102.54 o 
   3  10  14       80.34       51.86     83.69 o 
   4  10  14      160.00       84.64     82.88 o 
   5  10  14       59.95       75.16     81.53 o 
   6  10  14      333.88      358.03    101.71 o 
  -5  11  14      257.87      334.07     89.34 o 
  -4  11  14        0.12        8.78     64.81 o 
  -3  11  14       33.24      -62.91     62.71 o 
  -2  11  14      145.73      290.40    145.28 o 
  -1  11  14        1.28      -13.53     50.26 o 
   0  11  14       91.77       47.46     48.59 o 
   1  11  14      124.61       94.73     78.98 o 
   2  11  14       38.86      -40.52     69.10 o 
   3  11  14      145.41      120.99     96.53 o 
 -11   0  15       23.44      -28.39     76.05 o 
  -9   0  15      712.64      775.19     92.39 o 
  -7   0  15     1778.77     1724.33    113.11 o 
  -5   0  15      760.14      856.21     89.50 o 
  -3   0  15      886.72     1023.78    129.68 o 
  -1   0  15     1693.24     1632.22    138.46 o 
   1   0  15      715.32      723.48    115.06 o 
   3   0  15       15.65       -7.80     56.55 o 
   5   0  15      151.00      337.37    105.30 o 
   7   0  15     3611.79     4042.53    310.06 o 
   9   0  15     1254.30     1651.72    239.86 o 
 -12   1  15       78.52       96.19     61.07 o 
 -11   1  15     1036.44     1188.02    140.75 o 
 -10   1  15        7.06      -31.90     32.82 o 
  -9   1  15      723.38     1056.09     74.60 o 
  -8   1  15       27.88        3.42     31.88 o 
  -7   1  15      750.88      647.96     57.80 o 
  -6   1  15        8.06        5.41     30.18 o 
  -5   1  15     2121.53     2370.24    109.00 o 
  -4   1  15       39.33       64.47     35.57 o 
  -3   1  15       27.99      -31.63     30.52 o 
  -2   1  15       44.72      -14.15     28.10 o 
  -1   1  15        5.20      -33.42     26.83 o 
   0   1  15      587.62      541.80    108.23 o 
   1   1  15        3.30      -35.98     33.59 o 
   2   1  15       45.18       20.97     41.63 o 
   3   1  15      956.14      889.87    124.81 o 
   4   1  15      283.04      226.96     66.87 o 
   5   1  15       26.27       11.70     56.55 o 
   6   1  15      705.60      698.86    104.67 o 
   7   1  15      829.85     1071.41    128.22 o 
   8   1  15      270.16      429.27    100.50 o 
   9   1  15     1798.00     2244.72    187.21 o 
  10   1  15       41.55       54.60    122.86 o 
  11   1  15        4.87      -46.80    124.81 o 
 -13   2  15       13.69        0.00     81.90 o 
 -12   2  15      177.26      111.85     68.25 o 
 -11   2  15       18.79       53.19     54.95 o 
 -10   2  15        4.73      -25.83     50.96 o 
  -9   2  15       18.59      -50.79     40.15 o 
  -8   2  15        7.10      -20.06     37.46 o 
  -7   2  15      745.70      980.26     82.26 o 
  -6   2  15      858.27      935.53     79.54 o 
  -5   2  15       16.19      -35.24     33.56 o 
  -4   2  15     2252.21     2110.61    113.39 o 
  -3   2  15      316.77      322.11     49.67 o 
  -2   2  15        2.22      -37.76     29.90 o 
  -1   2  15       13.80      -33.07     24.94 o 
   0   2  15        3.25      -12.89     25.25 o 
   1   2  15      180.94      276.51     44.07 o 
   2   2  15      915.74      902.49     67.72 o 
   3   2  15       14.30       -6.25     34.28 o 
   4   2  15        9.42       -7.90     36.20 o 
   5   2  15     1263.84     1469.92    147.90 o 
   6   2  15      406.01      448.43     68.51 o 
   7   2  15     1246.22     1770.10    295.69 o 
   8   2  15      188.57      201.15     57.84 o 
   9   2  15      317.00      249.54     76.47 o 
  10   2  15       52.02      117.01    130.66 o 
  11   2  15      210.25      212.56    142.36 o 
 -13   3  15        4.57      -32.74     62.73 o 
 -12   3  15        4.10      -23.74     59.88 o 
 -11   3  15      133.82      166.21     97.50 o 
 -10   3  15      228.23      367.27     84.73 o 
  -9   3  15       38.00       -3.28     53.83 o 
  -8   3  15      185.93      231.86     53.53 o 
  -7   3  15       17.28      -54.60     36.40 o 
  -6   3  15       82.23       78.40     43.02 o 
  -5   3  15      206.51      204.10     47.43 o 
  -4   3  15      192.50      242.32     50.64 o 
  -3   3  15      655.16      703.91     68.55 o 
  -2   3  15       31.08      -17.62     33.54 o 
  -1   3  15       16.16      -37.67     30.52 o 
   0   3  15     1684.00     1524.96     97.10 o 
   1   3  15      367.37      357.06     44.41 o 
   2   3  15      396.74      351.41     98.46 o 
   3   3  15      431.25      601.69     66.20 o 
   4   3  15      279.84      245.36     73.62 o 
   5   3  15       65.66      -34.41     37.37 o 
   6   3  15      288.26      247.53     57.60 o 
   7   3  15       97.80      125.52     64.06 o 
   8   3  15      336.06      367.54     92.61 o 
   9   3  15      638.62      809.88    293.49 o 
  10   3  15       18.67      -74.23     66.30 o 
  11   3  15        1.14      -14.89     86.78 o 
 -12   4  15      182.27      302.19    216.46 o 
 -11   4  15        4.60      -53.77     56.16 o 
 -10   4  15       13.86      -47.78     56.54 o 
  -9   4  15       75.36       57.41     63.84 o 
  -8   4  15       56.02       18.77     57.62 o 
  -7   4  15       67.87       33.88     46.76 o 
  -6   4  15      918.69     1112.26     93.35 o 
  -5   4  15       31.01       11.64     40.90 o 
  -4   4  15      219.21      152.67     47.54 o 
  -3   4  15       47.19       39.37     47.89 o 
  -2   4  15       29.19       -9.47     35.46 o 
  -1   4  15      110.89       44.76     37.20 o 
   0   4  15       80.05      -22.73     31.63 o 
   1   4  15      102.41       93.21     36.94 o 
   2   4  15     3207.32     2881.03    111.21 o 
   3   4  15      149.79       94.47     53.06 o 
   4   4  15       20.54      -32.34     37.12 o 
   5   4  15      424.29      296.22     69.36 o 
   6   4  15      126.50      165.67     53.63 o 
   7   4  15      266.57      289.82     62.67 o 
   8   4  15       96.47      122.91    137.48 o 
   9   4  15       24.14      -47.44     61.26 o 
  10   4  15      298.70      319.49    151.13 o 
 -12   5  15       17.67       -9.95     68.00 o 
 -11   5  15       34.05      -56.57     64.97 o 
 -10   5  15       91.93       41.75     69.96 o 
  -9   5  15       59.05       -9.95     59.97 o 
  -8   5  15       27.29      -49.19     55.73 o 
  -7   5  15        0.93      -42.45     52.75 o 
  -6   5  15      368.52      452.58     67.98 o 
  -5   5  15        5.73      -15.85     40.90 o 
  -4   5  15      463.85      495.13     84.53 o 
  -3   5  15      328.19      265.35     55.08 o 
  -2   5  15     1032.17     1335.44    138.90 o 
  -1   5  15       15.96      -33.77     52.25 o 
   0   5  15     2287.44     2234.81     96.90 o 
   1   5  15      265.22      250.00     49.43 o 
   2   5  15        5.23      -47.16     31.44 o 
   3   5  15       89.14       48.70     36.76 o 
   4   5  15       25.57      -59.61     39.74 o 
   5   5  15        6.45      -59.98     39.99 o 
   6   5  15      476.19      524.08    102.38 o 
   7   5  15      423.84      376.02     87.59 o 
   8   5  15      738.57      563.86    100.12 o 
   9   5  15        0.18      -73.45     56.67 o 
  10   5  15        7.24      -25.81     67.10 o 
 -11   6  15      126.79       88.97     75.43 o 
 -10   6  15       19.05      -94.88     63.25 o 
  -9   6  15       98.32      146.26     73.08 o 
  -8   6  15        3.75       23.76     59.97 o 
  -7   6  15       52.00      -13.54     57.15 o 
  -6   6  15      468.69      549.67     94.27 o 
  -5   6  15       98.23       60.48     46.37 o 
  -4   6  15      996.84     1431.36    159.04 o 
  -3   6  15      258.14      329.99     61.29 o 
  -2   6  15       14.94       -6.62     39.17 o 
  -1   6  15      530.46      533.41     68.37 o 
   0   6  15      190.59      245.89     48.43 o 
   1   6  15      361.14      351.36     53.07 o 
   2   6  15     1264.08     1423.56    101.33 o 
   3   6  15      803.28     1041.83     79.66 o 
   4   6  15       10.55      -36.41     44.31 o 
   5   6  15       30.73       -8.58     44.68 o 
   6   6  15      227.63      142.36     74.02 o 
   7   6  15       49.06      -49.35     63.25 o 
   8   6  15       51.77       12.83    101.40 o 
   9   6  15       20.60       -7.52     72.46 o 
 -10   7  15        9.34      -68.49     66.61 o 
  -9   7  15        9.10      -58.19     65.49 o 
  -8   7  15        7.51      -46.62     60.63 o 
  -7   7  15       39.07      -63.61     55.53 o 
  -6   7  15        9.53      -54.25     52.43 o 
  -5   7  15      542.00      617.64    100.41 o 
  -4   7  15       72.60       52.20     48.61 o 
  -3   7  15      127.17       84.40     49.51 o 
  -2   7  15      101.86       60.07     47.50 o 
  -1   7  15      473.44      486.57     69.49 o 
   0   7  15      523.94      590.87     66.15 o 
   1   7  15      545.40      693.02     67.67 o 
   2   7  15        2.65      -25.48     34.96 o 
   3   7  15      429.94      580.95     79.67 o 
   4   7  15      240.35      314.90     77.44 o 
   5   7  15      122.02       61.15    120.91 o 
   6   7  15      204.66      215.87    105.30 o 
   7   7  15       97.31       16.64     70.92 o 
   8   7  15       66.08       16.72     69.38 o 
   9   7  15      177.62       73.15     79.60 o 
  -9   8  15        7.19      -25.96     66.02 o 
  -8   8  15       31.41      -37.30     60.20 o 
  -7   8  15      275.37      326.04     86.35 o 
  -6   8  15       30.26       -0.33     60.63 o 
  -5   8  15        0.01      -21.43     55.11 o 
  -4   8  15       84.61       88.60     52.73 o 
  -3   8  15       48.59       82.72     49.66 o 
  -2   8  15      106.45       59.77     47.98 o 
  -1   8  15      162.57       94.96     50.76 o 
   0   8  15      177.73      209.91     54.04 o 
   1   8  15       24.20       32.02     41.46 o 
   2   8  15      268.17      252.92     51.71 o 
   3   8  15      172.05      148.46     62.10 o 
   4   8  15       10.25      -51.00     62.19 o 
   5   8  15        5.61      -94.88     63.25 o 
   6   8  15       15.06        9.68     71.66 o 
   7   8  15      279.77      262.98     95.12 o 
   8   8  15        1.09      -44.69    153.08 o 
  -8   9  15        0.00      -88.87     59.25 o 
  -7   9  15       54.31       -6.42     66.02 o 
  -6   9  15        7.88      -88.09     75.08 o 
  -5   9  15      273.96      280.84     83.21 o 
  -4   9  15       60.95       35.98     64.97 o 
  -3   9  15      198.19      241.53     75.80 o 
  -2   9  15      481.37      445.20    126.08 o 
  -1   9  15      161.23      122.48     51.95 o 
   0   9  15       90.28       63.64     46.75 o 
   1   9  15      448.14      477.48     70.93 o 
   2   9  15        6.49      -79.53     53.02 o 
   3   9  15      198.42      210.07     96.05 o 
   4   9  15       39.72       35.43     73.85 o 
   5   9  15       30.91      -78.04     72.38 o 
   6   9  15        1.23      -87.60     77.30 o 
  -6  10  15      281.33      391.24     99.17 o 
  -5  10  15        4.51        3.09     72.15 o 
  -4  10  15       77.56      104.66     74.39 o 
  -3  10  15      145.90      198.89     78.02 o 
  -2  10  15       59.81      -12.32     64.41 o 
  -1  10  15      118.80       19.30     49.00 o 
   0  10  15      188.84       36.49     54.89 o 
   1  10  15      228.17      295.35     73.56 o 
   2  10  15       20.50       63.39     80.09 o 
   3  10  15      109.59       25.71     84.79 o 
   4  10  15      147.57       17.93    125.78 o 
  -3  11  15       91.90       71.34     90.68 o 
  -2  11  15      117.37      155.40     75.50 o 
  -1  11  15       62.53       62.03     58.90 o 
   0  11  15       39.42       -5.95     47.36 o 
   1  11  15       48.06        7.60    123.83 o 
 -12   0  16      528.00      516.77    122.86 o 
 -10   0  16       72.86       80.44     63.39 o 
  -8   0  16       23.79      -18.85     42.64 o 
  -6   0  16     2826.52     2634.61    147.53 o 
  -4   0  16      536.66      503.15    123.83 o 
  -2   0  16        8.53        3.90     42.90 o 
   0   0  16       15.56        1.95     50.70 o 
   2   0  16     3144.01     2673.57    206.71 o 
   4   0  16        4.23        0.00     76.05 o 
   6   0  16      584.23      990.64    171.61 o 
   8   0  16     1945.35     2384.96    232.06 o 
  10   0  16      224.76      352.97    156.01 o 
 -12   1  16       25.57      181.36    101.40 o 
 -11   1  16        0.51       22.19     44.48 o 
 -10   1  16      230.07      256.35     50.12 o 
  -9   1  16      114.17       81.98     38.39 o 
  -8   1  16      771.74     1025.84    124.41 o 
  -7   1  16       55.61       20.99     32.48 o 
  -6   1  16      237.91      207.93     49.95 o 
  -5   1  16      189.31      267.91     51.77 o 
  -4   1  16      326.92      319.81     53.28 o 
  -3   1  16      107.33       40.54     35.86 o 
  -2   1  16       53.73       32.32     32.53 o 
  -1   1  16      661.27      455.36     66.61 o 
   0   1  16     1680.70     1439.45     95.65 o 
   1   1  16      770.01      719.58     84.39 o 
   2   1  16       20.21       26.69     75.08 o 
   3   1  16       10.28      -39.35     41.63 o 
   4   1  16     1503.26     1442.15    106.54 o 
   5   1  16        6.14      -67.43     44.96 o 
   6   1  16     1537.45     1779.67    130.65 o 
   7   1  16        7.38       80.31     71.66 o 
   8   1  16        2.78     -107.32     71.54 o 
   9   1  16       68.34      -98.25     83.35 o 
  10   1  16      425.29      376.37    150.16 o 
 -12   2  16      188.27      167.65     71.35 o 
 -11   2  16       84.40      135.52     63.58 o 
 -10   2  16      132.01      142.60     65.80 o 
  -9   2  16       12.95      -53.79     35.86 o 
  -8   2  16      115.11       31.54     42.88 o 
  -7   2  16        3.28      -53.26     35.50 o 
  -6   2  16      706.06      899.97     80.62 o 
  -5   2  16      331.02      427.48    105.16 o 
  -4   2  16       41.67      -18.74     32.83 o 
  -3   2  16      780.00      691.89     68.28 o 
  -2   2  16      209.56      137.70     43.41 o 
  -1   2  16     1829.48     1561.84     82.99 o 
   0   2  16        8.12        6.89     33.80 o 
   1   2  16      278.15      337.66     66.78 o 
   2   2  16     2563.65     2089.93    124.51 o 
   3   2  16       34.42       54.55     55.29 o 
   4   2  16        4.71        3.90     53.83 o 
   5   2  16      118.54       27.80     62.40 o 
   6   2  16      291.30      505.22     96.62 o 
   7   2  16      195.71      171.77     84.80 o 
   8   2  16     1882.60     2114.57    153.04 o 
   9   2  16       11.02      -78.00    113.11 o 
  10   2  16       15.43      -83.85    109.20 o 
 -12   3  16        0.57     -121.09     91.65 o 
 -11   3  16        6.69     -102.38     68.25 o 
 -10   3  16      178.14      103.12     69.54 o 
  -9   3  16      110.69        5.85     57.91 o 
  -8   3  16      283.99      332.74     60.98 o 
  -7   3  16      937.57      903.05     93.27 o 
  -6   3  16      115.06      104.64     45.54 o 
  -5   3  16      324.16      425.35     61.19 o 
  -4   3  16       17.82       10.48     36.56 o 
  -3   3  16        2.70       -5.47     36.14 o 
  -2   3  16       16.90      -28.26     33.11 o 
  -1   3  16      119.94      136.04     40.22 o 
   0   3  16      560.85      628.61     58.30 o 
   1   3  16     3328.32     2756.75    129.20 o 
   2   3  16       24.86      -22.40     35.31 o 
   3   3  16       73.27       32.43     40.15 o 
   4   3  16     1118.03     1193.24    102.55 o 
   5   3  16      291.26      312.45     65.83 o 
   6   3  16      448.66      612.42     76.34 o 
   7   3  16      232.96      473.35    100.66 o 
   8   3  16        7.13      -71.10     71.69 o 
   9   3  16      739.73      916.54    206.71 o 
  10   3  16      204.27      198.91    148.21 o 
 -11   4  16      251.21      213.70     79.66 o 
 -10   4  16       60.68      -11.74     63.03 o 
  -9   4  16        2.64      -44.55     56.91 o 
  -8   4  16        2.12      -13.51     55.83 o 
  -7   4  16      159.61       89.55     51.44 o 
  -6   4  16        2.86      -40.85     40.30 o 
  -5   4  16       63.73       25.85     44.44 o 
  -4   4  16       53.36       13.72     40.32 o 
  -3   4  16     1456.79     1392.40     82.42 o 
  -2   4  16       41.76        3.84     38.25 o 
  -1   4  16      633.60      685.16     63.15 o 
   0   4  16      387.05      475.18     55.78 o 
   1   4  16      760.51     1090.71     76.84 o 
   2   4  16       25.98      -20.64     33.71 o 
   3   4  16      584.33      843.99    179.35 o 
   4   4  16        2.31      -53.79     37.85 o 
   5   4  16      287.11      252.58    108.72 o 
   6   4  16      262.13      219.28     56.79 o 
   7   4  16      502.01      556.67    133.05 o 
   8   4  16      105.76       22.38     67.46 o 
   9   4  16        1.76      -91.07     60.71 o 
  10   4  16       38.60      -15.06     76.43 o 
 -11   5  16        0.40      -46.62     66.78 o 
 -10   5  16       47.60        3.92     79.95 o 
  -9   5  16       11.28      -56.15     59.40 o 
  -8   5  16       18.52        8.41     65.33 o 
  -7   5  16       35.16       17.35     60.25 o 
  -6   5  16      235.83      189.52     56.00 o 
  -5   5  16      480.88      819.88     97.71 o 
  -4   5  16        0.77      -28.00     40.15 o 
  -3   5  16      420.92      469.61     67.30 o 
  -2   5  16        9.76       10.15     39.74 o 
  -1   5  16      177.02      220.79     52.89 o 
   0   5  16        0.15      -48.66     32.44 o 
   1   5  16     2735.56     2796.42    115.16 o 
   2   5  16       66.82       32.22     51.23 o 
   3   5  16       48.54       -7.92     36.89 o 
   4   5  16       41.11       11.75     42.26 o 
   5   5  16        8.76      -62.11     43.50 o 
   6   5  16       30.40      -25.28     49.78 o 
   7   5  16      124.85      127.77     74.50 o 
   8   5  16        1.52      -65.47     60.84 o 
   9   5  16      546.28      487.47    103.98 o 
 -10   6  16       51.50      -43.52     65.23 o 
  -9   6  16        5.01       -4.12     66.89 o 
  -8   6  16       12.78       42.02     67.75 o 
  -7   6  16        4.16       24.56     62.64 o 
  -6   6  16      182.92      123.93     63.24 o 
  -5   6  16        4.76      -13.88     47.23 o 
  -4   6  16        6.20      -22.67     42.43 o 
  -3   6  16      673.08      674.70     77.64 o 
  -2   6  16      398.64      359.71     72.87 o 
  -1   6  16     1560.43     1550.11    132.79 o 
   0   6  16      240.27      374.13     54.30 o 
   1   6  16       78.87       38.57     41.22 o 
   2   6  16       63.07       14.52     39.86 o 
   3   6  16      725.12     1017.56     81.66 o 
   4   6  16       74.35      -64.54     43.03 o 
   5   6  16      278.07      197.47     58.46 o 
   6   6  16      154.90       67.97     90.68 o 
   7   6  16      147.87      189.50     81.62 o 
   8   6  16       95.25      -33.74     66.94 o 
  -9   7  16       55.73      -33.43     66.61 o 
  -8   7  16      145.12       81.77     72.38 o 
  -7   7  16        9.80      -80.29     62.31 o 
  -6   7  16       38.28      -79.24     53.41 o 
  -5   7  16      292.91      396.58     87.45 o 
  -4   7  16      103.03       93.89     53.49 o 
  -3   7  16       19.22      -20.23     43.78 o 
  -2   7  16        4.15      -13.95     42.68 o 
  -1   7  16      409.44      412.69     91.30 o 
   0   7  16       37.36      -26.33     37.37 o 
   1   7  16      530.20      577.35     78.53 o 
   2   7  16      348.47      318.74     84.19 o 
   3   7  16        0.03      -65.98     43.98 o 
   4   7  16        0.70      -13.52     51.62 o 
   5   7  16        1.41      -41.05     69.38 o 
   6   7  16       76.35      -13.94     69.54 o 
   7   7  16        0.04      -72.00     68.78 o 
   8   7  16        8.00       69.12     85.19 o 
  -8   8  16        3.27      -90.73     60.48 o 
  -7   8  16       47.41      -21.75     62.73 o 
  -6   8  16      416.76      450.07     99.25 o 
  -5   8  16       39.93      -16.44     60.48 o 
  -4   8  16        7.09      -50.58     56.22 o 
  -3   8  16       33.01       -9.91     45.75 o 
  -2   8  16      120.65      115.94     56.57 o 
  -1   8  16      638.18      841.67     87.38 o 
   0   8  16      119.46      140.73     47.69 o 
   1   8  16       41.80      -60.20     40.13 o 
   2   8  16      793.18      804.55     76.75 o 
   3   8  16      140.30       55.05     58.56 o 
   4   8  16        1.91      -95.15     63.43 o 
   5   8  16      199.40       41.10    166.73 o 
   6   8  16        0.60      -87.12     69.38 o 
   7   8  16        2.54      -55.33     78.85 o 
  -7   9  16       55.03       71.80     76.30 o 
  -6   9  16        9.74      -41.44     65.40 o 
  -5   9  16        0.15      -42.86     62.64 o 
  -4   9  16      157.90      244.03     79.83 o 
  -3   9  16       19.64       20.71     50.18 o 
  -2   9  16       10.09      -18.88     48.78 o 
  -1   9  16      263.99      287.55     65.33 o 
   0   9  16      644.07      770.02    120.75 o 
   1   9  16       28.22        2.79     43.88 o 
   2   9  16       72.26       75.01     59.16 o 
   3   9  16      131.08       13.55    147.23 o 
   4   9  16       47.67      -36.28     74.01 o 
   5   9  16        3.65      -58.17     72.11 o 
  -5  10  16      209.03      352.32     93.74 o 
  -4  10  16       10.45      -65.15     63.58 o 
  -3  10  16       17.78       32.38     68.16 o 
  -2  10  16       37.01       95.67     67.52 o 
  -1  10  16        4.64      -36.54     45.48 o 
   0  10  16      141.55      102.82     50.66 o 
   1  10  16        7.69      -69.20     55.11 o 
   2  10  16      107.56      -45.13     78.00 o 
   3  10  16        2.72       32.27    107.25 o 
 -11   0  17      681.21      706.74     94.58 o 
  -9   0  17      647.04      719.58    124.81 o 
  -7   0  17       12.55      -53.54     35.70 o 
  -5   0  17     1680.70     1538.26    105.48 o 
  -3   0  17       77.51       33.15     64.35 o 
  -1   0  17       83.66        9.75     58.50 o 
   1   0  17      232.98      169.66     83.85 o 
   3   0  17     2106.91     2051.49    181.36 o 
   5   0  17      967.17     1226.61    185.26 o 
   7   0  17       18.04      -48.75    101.40 o 
   9   0  17     1000.74     2193.85    294.46 o 
 -12   1  17       65.59      -23.40     70.20 o 
 -11   1  17       99.52      120.87     49.92 o 
 -10   1  17       21.80      -23.72     34.70 o 
  -9   1  17        0.44      -51.42     34.28 o 
  -8   1  17       12.86      -31.06     40.86 o 
  -7   1  17      809.58     1070.23     90.64 o 
  -6   1  17        3.58      -31.89     37.26 o 
  -5   1  17       10.63      -45.00     32.37 o 
  -4   1  17     1318.74     1317.06     77.79 o 
  -3   1  17       13.49      -12.40     33.24 o 
  -2   1  17      128.66      203.09     44.92 o 
  -1   1  17      343.80      277.93     62.01 o 
   0   1  17      128.65       93.21     50.80 o 
   1   1  17     5058.45     4531.14    215.11 o 
   2   1  17      875.88      974.68    319.81 o 
   3   1  17       13.25      -71.34     47.56 o 
   4   1  17      509.67      812.44    102.72 o 
   5   1  17      330.98      389.98     88.22 o 
   6   1  17      193.83      187.33     80.66 o 
   7   1  17     2090.87     2348.80    240.84 o 
   8   1  17        0.96       -1.98     77.18 o 
   9   1  17      305.12      412.93    118.56 o 
  10   1  17       26.17      -15.60    130.66 o 
 -11   2  17      226.93      377.10     83.81 o 
 -10   2  17        6.76      -34.81     50.32 o 
  -9   2  17      341.12      514.60     74.48 o 
  -8   2  17       25.26        7.35     45.78 o 
  -7   2  17        1.73        3.84     42.43 o 
  -6   2  17     1054.18     1232.18    147.94 o 
  -5   2  17        3.80       17.78     37.41 o 
  -4   2  17        5.67      -46.74     31.16 o 
  -3   2  17        9.40      -38.39     31.11 o 
  -2   2  17      284.31      264.35     52.82 o 
  -1   2  17      470.99      580.23     64.11 o 
   0   2  17     2456.70     2150.04    127.68 o 
   1   2  17      498.79      551.06    103.35 o 
   2   2  17       28.58       36.58     83.85 o 
   3   2  17     1645.12     1655.78    140.21 o 
   4   2  17       42.15       31.48     57.72 o 
   5   2  17       88.29      160.82     71.91 o 
   6   2  17        0.31      -82.23     54.82 o 
   7   2  17       33.77       30.94     71.91 o 
   8   2  17      158.58      198.86     99.11 o 
   9   2  17      255.19      134.56    144.31 o 
  10   2  17       89.26       83.85    140.41 o 
 -11   3  17       48.74       50.13     69.23 o 
 -10   3  17       88.45       47.88     66.52 o 
  -9   3  17        9.57      -84.45     61.43 o 
  -8   3  17       94.57       12.37     45.24 o 
  -7   3  17      170.05       95.33     49.61 o 
  -6   3  17      576.54      689.85     86.76 o 
  -5   3  17        0.03      -43.28     36.25 o 
  -4   3  17      219.20      203.59     69.68 o 
  -3   3  17      122.96      130.46     46.94 o 
  -2   3  17      111.42      164.19     46.47 o 
  -1   3  17        6.34      -21.47     39.26 o 
   0   3  17      137.23       69.59     45.82 o 
   1   3  17      798.75      767.47     94.40 o 
   2   3  17      386.95      384.89     74.46 o 
   3   3  17       16.49       12.96     51.05 o 
   4   3  17        3.29        4.29     55.17 o 
   5   3  17       39.03       32.21     87.75 o 
   6   3  17       43.41       28.13     69.54 o 
   7   3  17      677.03      747.60    116.22 o 
   8   3  17       41.73       37.05    120.91 o 
   9   3  17        1.04      -19.50    126.76 o 
 -11   4  17       32.88       70.92     71.66 o 
 -10   4  17       48.26       19.72     67.00 o 
  -9   4  17       84.79       72.15     70.32 o 
  -8   4  17       19.46      -22.57     54.95 o 
  -7   4  17        3.78      -61.25     40.84 o 
  -6   4  17      454.01      667.82     75.80 o 
  -5   4  17       83.79       96.71     53.59 o 
  -4   4  17      253.36      293.20     58.54 o 
  -3   4  17       85.07       67.74     44.65 o 
  -2   4  17        1.57      -52.81     35.20 o 
  -1   4  17      224.64      181.15     51.22 o 
   0   4  17     3840.86     3612.63    155.30 o 
   1   4  17       10.38       24.34     40.87 o 
   2   4  17      490.51      539.71     69.35 o 
   3   4  17      428.08      473.69     83.33 o 
   4   4  17       87.28       93.60     68.81 o 
   5   4  17      226.88      323.59     86.05 o 
   6   4  17      177.91      219.68     81.50 o 
   7   4  17        0.10      -45.16     68.57 o 
   8   4  17      855.07     1209.05    228.16 o 
   9   4  17       59.55       -9.75    128.71 o 
 -10   5  17       50.25       33.15    102.38 o 
  -9   5  17       14.18      -47.18     64.11 o 
  -8   5  17       98.56       12.68     64.81 o 
  -7   5  17       28.01        6.83     63.43 o 
  -6   5  17      253.84      127.17     65.63 o 
  -5   5  17        3.40       33.83     46.70 o 
  -4   5  17     1100.12     1502.01    113.18 o 
  -3   5  17      784.68      830.92    107.60 o 
  -2   5  17      288.48      426.09     66.19 o 
  -1   5  17      289.97      287.78     51.93 o 
   0   5  17        2.11      -32.20     35.61 o 
   1   5  17       78.64       59.42     41.90 o 
   2   5  17     2053.40     2048.96     94.28 o 
   3   5  17       27.45      -63.66     43.49 o 
   4   5  17        0.02      -66.47     44.31 o 
   5   5  17      223.83      216.10     60.64 o 
   6   5  17      156.62      110.69     58.75 o 
   7   5  17       27.81      -19.26     64.65 o 
   8   5  17        0.96      -73.24     65.09 o 
  -9   6  17       81.57      -18.00     71.07 o 
  -8   6  17        0.36      -75.43     66.30 o 
  -7   6  17       28.08       -0.04     66.02 o 
  -6   6  17      599.62      770.38    109.67 o 
  -5   6  17      135.53      116.37     65.42 o 
  -4   6  17       12.72        1.08     44.74 o 
  -3   6  17       77.54       58.99     49.66 o 
  -2   6  17      245.49      318.00     70.75 o 
  -1   6  17       35.03       29.84     42.78 o 
   0   6  17     1885.23     1772.92    102.49 o 
   1   6  17      348.08      511.42     64.21 o 
   2   6  17       13.89      -35.82     40.19 o 
   3   6  17       25.75       30.60     41.02 o 
   4   6  17        4.30      -62.11     41.41 o 
   5   6  17       46.77      -46.84     49.31 o 
   6   6  17       51.86       15.26     69.96 o 
   7   6  17        9.13       -7.86    140.41 o 
   8   6  17      276.88      272.65     94.58 o 
  -8   7  17       35.51       42.13     78.98 o 
  -7   7  17      353.14      316.23     93.01 o 
  -6   7  17        8.51        8.67     63.72 o 
  -5   7  17        3.34      -45.03     58.86 o 
  -4   7  17      318.35      392.39     70.55 o 
  -3   7  17      209.04      174.38     58.56 o 
  -2   7  17      454.97      658.45     86.11 o 
  -1   7  17      447.52      558.04     81.35 o 
   0   7  17        1.52      -58.22     38.81 o 
   1   7  17      262.40      299.02     60.35 o 
   2   7  17      358.80      441.35     65.46 o 
   3   7  17        2.68      -52.70     46.99 o 
   4   7  17       55.29       -4.66     54.50 o 
   5   7  17       63.15       92.18     82.04 o 
   6   7  17       31.51      -10.87     69.54 o 
   7   7  17      159.17       60.45     82.19 o 
  -7   8  17        1.40      -82.75     55.17 o 
  -6   8  17      186.98       94.78     77.90 o 
  -5   8  17      209.33      457.73    150.16 o 
  -4   8  17       41.51       -3.52     59.40 o 
  -3   8  17       38.43       10.51     51.62 o 
  -2   8  17       60.20        8.81     50.18 o 
  -1   8  17       38.94        5.04     55.73 o 
   0   8  17      190.97      205.00     53.90 o 
   1   8  17       61.81       92.35     50.40 o 
   2   8  17       70.38       72.61     64.26 o 
   3   8  17      228.70      186.75     65.84 o 
   4   8  17        2.23      -56.22     68.81 o 
   5   8  17       78.97      105.87     83.21 o 
  -5   9  17      107.38       69.27     79.06 o 
  -4   9  17       14.35      -28.61     64.97 o 
  -3   9  17       24.75       56.01     63.84 o 
  -2   9  17      235.48      413.53     78.70 o 
  -1   9  17      216.77      216.42     57.49 o 
   0   9  17        0.04        4.42     45.94 o 
   1   9  17      393.44      466.55     67.90 o 
   2   9  17        7.91        9.59     60.63 o 
   3   9  17       37.56      -11.56     78.56 o 
  -1  10  17      164.77      155.97     56.26 o 
 -10   0  18        1.72      -62.77     41.84 o 
  -8   0  18      574.45      798.82    125.78 o 
  -6   0  18        1.36      -51.83     39.14 o 
  -4   0  18       51.80       83.85     74.10 o 
  -2   0  18      125.80      132.61     78.00 o 
   0   0  18     1094.22      973.09    142.36 o 
   2   0  18       63.72       95.55     85.80 o 
   4   0  18      823.14      643.53    140.41 o 
   6   0  18     1714.09     1879.89    195.01 o 
   8   0  18       78.12      122.86    138.46 o 
 -11   1  18        0.17      -30.33     56.58 o 
 -10   1  18      149.91      126.91     54.59 o 
  -9   1  18       15.62      -35.14     44.54 o 
  -8   1  18        8.49      -41.45     41.85 o 
  -7   1  18      102.58      105.27     48.03 o 
  -6   1  18     1049.45     1135.38    194.07 o 
  -5   1  18       91.47       70.56     42.03 o 
  -4   1  18        9.60      -35.10     35.12 o 
  -3   1  18      319.82      329.57     52.81 o 
  -2   1  18       94.90       73.87     46.64 o 
  -1   1  18      920.04     1118.65    147.23 o 
   0   1  18       81.95       35.53     47.44 o 
   1   1  18        0.29       42.90     49.64 o 
   2   1  18     1797.99     1583.37    111.16 o 
   3   1  18        7.73      -57.51     70.20 o 
   4   1  18      326.07      298.96     80.59 o 
   5   1  18       66.08       95.41     74.91 o 
   6   1  18       98.46      100.72     76.52 o 
   7   1  18       40.70      118.09     83.81 o 
   8   1  18      313.27      487.71    167.71 o 
   9   1  18        0.02       11.03     98.48 o 
 -11   2  18       47.49       57.83     72.30 o 
 -10   2  18       10.99       47.18     60.63 o 
  -9   2  18       11.15       48.29     51.01 o 
  -8   2  18      428.98      522.80     75.21 o 
  -7   2  18      237.12      265.67     58.52 o 
  -6   2  18        1.25      -57.28     38.18 o 
  -5   2  18      533.74      559.97     69.96 o 
  -4   2  18       40.70        2.06     38.25 o 
  -3   2  18      116.87      103.24     46.27 o 
  -2   2  18       98.11       21.22     50.61 o 
  -1   2  18       99.74       38.71     38.89 o 
   0   2  18     1532.17     1400.60    101.17 o 
   1   2  18      431.89      408.46     76.05 o 
   2   2  18      140.77       17.01     56.62 o 
   3   2  18       47.24      -74.59     49.73 o 
   4   2  18      121.72       33.47     64.11 o 
   5   2  18       54.37       70.42     68.57 o 
   6   2  18     1725.73     1941.17    207.68 o 
   7   2  18       28.21       27.72    117.01 o 
   8   2  18      210.26      153.50    101.01 o 
   9   2  18      302.38      202.81    157.96 o 
 -10   3  18      101.27       62.27     70.76 o 
  -9   3  18        2.46      -50.11     61.07 o 
  -8   3  18        3.19      -18.94     47.13 o 
  -7   3  18      611.01      516.26     71.97 o 
  -6   3  18      245.75      167.03     56.04 o 
  -5   3  18        9.16      -17.62     44.28 o 
  -4   3  18        0.05      -51.10     37.48 o 
  -3   3  18        1.72      -55.98     37.32 o 
  -2   3  18       64.74       -4.42     40.90 o 
  -1   3  18     1542.44     1583.78    188.06 o 
   0   3  18       33.40       -5.19     38.78 o 
   1   3  18      312.18      347.02     75.50 o 
   2   3  18      255.93      208.08    117.01 o 
   3   3  18       35.94      -55.90     55.73 o 
   4   3  18       74.31       90.95     67.41 o 
   5   3  18        1.85      -85.04     56.69 o 
   6   3  18        2.68      -68.25     85.80 o 
   7   3  18      745.15     1120.39    141.50 o 
   8   3  18       63.74        0.00    126.76 o 
 -10   4  18        0.20      -89.96     59.97 o 
  -9   4  18       49.80      -33.23     82.88 o 
  -8   4  18        0.26      -91.44     85.80 o 
  -7   4  18      321.52      382.52     70.73 o 
  -6   4  18        4.63       -1.50     48.67 o 
  -5   4  18     1424.31     1696.31    136.33 o 
  -4   4  18       42.06      -11.55     55.65 o 
  -3   4  18       56.65       10.99     45.59 o 
  -2   4  18      107.41      110.07     49.78 o 
  -1   4  18      183.03      182.86     54.74 o 
   0   4  18       31.57        0.79     41.24 o 
   1   4  18      564.11      592.77     75.75 o 
   2   4  18      162.54      112.59     61.83 o 
   3   4  18       60.48      -37.12     56.33 o 
   4   4  18      255.44      354.33    108.23 o 
   5   4  18       82.75      -53.75     61.38 o 
   6   4  18       60.43        9.07     72.46 o 
   7   4  18        0.44      -39.00    118.96 o 
   8   4  18       44.31     -101.40    105.30 o 
  -9   5  18        1.50      -49.55     67.19 o 
  -8   5  18       21.72      -86.44     57.62 o 
  -7   5  18      530.29      649.10    106.07 o 
  -6   5  18       43.86       17.92     52.49 o 
  -5   5  18       63.51      -63.18     44.72 o 
  -4   5  18      186.16      186.52     56.94 o 
  -3   5  18       33.84       75.05     50.23 o 
  -2   5  18        7.16      -64.91     43.27 o 
  -1   5  18      796.87     1146.23     98.81 o 
   0   5  18      173.22      139.86     56.26 o 
   1   5  18       15.53      -28.51     42.26 o 
   2   5  18       12.84       25.87     51.76 o 
   3   5  18       63.92       11.04     79.95 o 
   4   5  18       27.72      -34.51     54.34 o 
   5   5  18       69.26      -70.95     62.19 o 
   6   5  18       19.70      -70.99     64.63 o 
   7   5  18      695.11      729.33    187.21 o 
  -8   6  18       61.45       65.33     67.57 o 
  -7   6  18       74.23       -2.31     66.61 o 
  -6   6  18       55.61       53.92     68.57 o 
  -5   6  18      645.12      594.12     91.77 o 
  -4   6  18      109.30      123.98     59.21 o 
  -3   6  18      105.70       69.25     49.61 o 
  -2   6  18      131.61      112.69     52.13 o 
  -1   6  18       24.88       -8.50     41.69 o 
   0   6  18      114.99      121.53     51.83 o 
   1   6  18      783.63      913.61     81.75 o 
   2   6  18       75.68       68.40     45.63 o 
   3   6  18       18.56      -57.20     38.13 o 
   4   6  18      153.26      144.93     61.47 o 
   5   6  18        4.66      -12.62     70.71 o 
   6   6  18       74.23       68.25    122.86 o 
  -7   7  18      255.31      485.22    104.55 o 
  -6   7  18      304.60      395.83     95.23 o 
  -5   7  18       22.41      -32.18     59.29 o 
  -4   7  18       27.81       47.04     58.27 o 
  -3   7  18       50.15       28.89     53.91 o 
  -2   7  18       20.11       19.88     50.07 o 
  -1   7  18      649.83      649.81     73.72 o 
   0   7  18      160.23      133.73     52.93 o 
   1   7  18        2.91      -47.79     43.41 o 
   2   7  18      231.96      186.18     55.13 o 
   3   7  18        1.18      -76.77     51.18 o 
   4   7  18       58.23       -7.32     53.61 o 
   5   7  18        2.13      -35.66     70.16 o 
  -6   8  18       23.24      -58.29     68.00 o 
  -5   8  18      105.53      126.84     76.30 o 
  -4   8  18      147.12      133.83     76.05 o 
  -3   8  18      146.57      190.71     66.71 o 
  -2   8  18      139.92       94.41     57.14 o 
  -1   8  18        0.45      -28.41     46.99 o 
   0   8  18      318.81      452.86     67.03 o 
   1   8  18        5.69      -38.80     47.79 o 
   2   8  18        0.71      -78.70     62.67 o 
   3   8  18       21.48      -30.76     54.34 o 
   4   8  18        7.09      -22.43     78.60 o 
  -3   9  18       29.27      -41.09     66.61 o 
  -2   9  18       93.46       61.30     60.41 o 
  -1   9  18        8.28      -24.08     48.47 o 
   0   9  18       16.38       65.21     53.12 o 
   1   9  18      109.33      185.17     71.51 o 
  -9   0  19      151.50       98.48     59.10 o 
  -7   0  19      699.64      570.97     86.58 o 
  -5   0  19      180.70      237.91     91.65 o 
  -3   0  19       60.26      103.35     72.15 o 
  -1   0  19        3.67      -58.50     54.60 o 
   1   0  19     1823.92     1655.62    159.91 o 
   3   0  19        1.74       -1.95     83.85 o 
   5   0  19      785.69      916.54    177.46 o 
   7   0  19      624.64      713.73    179.41 o 
 -10   1  19        0.75      -45.06     44.33 o 
  -9   1  19      196.29      143.77     53.57 o 
  -8   1  19       48.51        8.20     45.17 o 
  -7   1  19        1.29      -16.21     42.37 o 
  -6   1  19      452.83      347.78     68.79 o 
  -5   1  19       18.27      -24.33     38.49 o 
  -4   1  19       42.66        2.52     38.51 o 
  -3   1  19      272.35      231.94     61.26 o 
  -2   1  19        0.74      -10.44     42.68 o 
  -1   1  19      462.20      429.61    157.96 o 
   0   1  19      648.22      536.18     81.34 o 
   1   1  19        3.75        2.57     54.60 o 
   2   1  19        1.09      -35.47     50.96 o 
   3   1  19      440.25      489.50     91.50 o 
   4   1  19      121.55       87.24     70.16 o 
   5   1  19     1408.12     1745.08    161.86 o 
   6   1  19       24.33      -41.26     69.63 o 
   7   1  19       51.28       31.20    139.43 o 
   8   1  19       17.53       12.59     90.73 o 
 -10   2  19       28.95       22.11     65.40 o 
  -9   2  19       27.82      -49.22     47.95 o 
  -8   2  19      312.14      302.36     64.11 o 
  -7   2  19      222.75      179.68     57.40 o 
  -6   2  19       20.11      -25.21     43.32 o 
  -5   2  19       20.99      -22.43     41.24 o 
  -4   2  19        0.91      -41.64     38.41 o 
  -3   2  19       19.63       -7.70     40.08 o 
  -2   2  19       64.46       54.13     42.22 o 
  -1   2  19       18.62       75.08     52.40 o 
   0   2  19      245.56      263.29     65.49 o 
   1   2  19      813.46      981.70    109.57 o 
   2   2  19        5.15        3.90     55.16 o 
   3   2  19       41.11       26.90     59.88 o 
   4   2  19       36.87      -55.22     58.59 o 
   5   2  19        3.74      -50.00     64.41 o 
   6   2  19      244.91      319.14     94.94 o 
   7   2  19      107.22        5.74     81.83 o 
   8   2  19        1.60      -52.87     87.09 o 
  -9   3  19       19.64      -61.43     64.81 o 
  -8   3  19       94.72       79.42     66.98 o 
  -7   3  19       14.87      -26.20     49.40 o 
  -6   3  19      618.51      705.74     86.51 o 
  -5   3  19      106.18       30.53     48.66 o 
  -4   3  19      139.29      100.31     53.05 o 
  -3   3  19       17.18      -27.36     56.98 o 
  -2   3  19        3.65      -15.81     43.70 o 
  -1   3  19      222.12      374.33     62.12 o 
   0   3  19      132.14      134.19     62.64 o 
   1   3  19        1.42      -62.53     51.37 o 
   2   3  19      182.30      125.05     64.41 o 
   3   3  19      469.35      624.51    143.33 o 
   4   3  19       92.67      107.69     70.16 o 
   5   3  19      454.84      613.54    106.89 o 
   6   3  19        0.51      -55.71     72.15 o 
   7   3  19        6.62       30.54     84.73 o 
  -9   4  19        2.12      -30.89     65.40 o 
  -8   4  19      137.92      207.74     81.83 o 
  -7   4  19        6.23      -55.60     48.78 o 
  -6   4  19      285.49      331.76     89.57 o 
  -5   4  19       39.65       -6.47     50.39 o 
  -4   4  19      136.08      179.69     57.53 o 
  -3   4  19       40.68        3.48     47.98 o 
  -2   4  19      437.55      529.55     72.77 o 
  -1   4  19      135.55      114.06     51.26 o 
   0   4  19      288.42      266.70     61.01 o 
   1   4  19       73.77       35.41     60.43 o 
   2   4  19       49.06       67.40     61.38 o 
   3   4  19      174.28      218.52     74.69 o 
   4   4  19       12.70       18.01     66.06 o 
   5   4  19        5.00      -41.03     65.50 o 
   6   4  19      983.43     1644.88    170.19 o 
   7   4  19       15.16      130.66    134.56 o 
  -8   5  19       45.95       35.43     72.99 o 
  -7   5  19        7.50       16.96     62.71 o 
  -6   5  19      702.83      847.71    111.37 o 
  -5   5  19      120.18       87.99     56.42 o 
  -4   5  19      114.42       41.40     52.11 o 
  -3   5  19       71.19      -26.99     51.41 o 
  -2   5  19        4.63      -64.99     43.32 o 
  -1   5  19        0.73      -22.12     45.68 o 
   0   5  19      418.66      505.38     73.89 o 
   1   5  19       17.47      -32.03     43.65 o 
   2   5  19      252.40      328.55     84.34 o 
   3   5  19      181.86      117.92     69.60 o 
   4   5  19        3.49      -82.72     55.15 o 
   5   5  19        7.34      -27.48     74.90 o 
   6   5  19        0.54      126.76    132.61 o 
  -7   6  19      102.07       14.68     72.73 o 
  -6   6  19       29.28        7.43     69.54 o 
  -5   6  19      135.62      152.05     64.43 o 
  -4   6  19      105.85      133.29     59.70 o 
  -3   6  19      173.18      168.23     68.61 o 
  -2   6  19      244.76      223.05     64.06 o 
  -1   6  19      162.14      173.53     59.98 o 
   0   6  19       75.72       26.84     55.08 o 
   1   6  19      365.01      408.01     77.78 o 
   2   6  19        9.44      -42.73     49.98 o 
   3   6  19       59.90        3.94     93.60 o 
   4   6  19        0.17      -97.68     65.12 o 
   5   6  19        0.32     -136.51    109.20 o 
  -6   7  19      341.65      361.18    186.23 o 
  -5   7  19      139.17      233.22     83.42 o 
  -4   7  19      176.82      159.76     68.52 o 
  -3   7  19       27.78       28.10     56.34 o 
  -2   7  19        9.97      -74.05     49.37 o 
  -1   7  19       30.19      -11.13     52.90 o 
   0   7  19       20.88      -56.04     47.97 o 
   1   7  19       54.91       81.80     56.67 o 
   2   7  19       11.87      -72.52     51.46 o 
   3   7  19       13.26      -95.21     63.47 o 
   4   7  19       22.68       -6.81     70.71 o 
  -4   8  19        0.30     -100.94     73.13 o 
  -3   8  19      105.20       67.49     63.37 o 
  -2   8  19      102.64       25.26     53.56 o 
  -1   8  19      119.70      124.99     57.39 o 
   0   8  19        1.14       -8.50     48.88 o 
   1   8  19      279.83      225.16     61.53 o 
  -8   0  20       26.87     -105.30     70.20 o 
  -6   0  20        4.02       58.50     76.05 o 
  -4   0  20        6.26        1.95     68.25 o 
  -2   0  20      163.72      313.96     97.50 o 
   0   0  20        9.81       19.50     76.05 o 
   2   0  20     1471.39     1484.02    193.06 o 
   4   0  20      759.18      756.63    159.91 o 
   6   0  20       21.88       83.85    111.16 o 
  -9   1  20        5.43      -23.57     43.76 o 
  -8   1  20       70.75       45.04     47.64 o 
  -7   1  20       10.93      -43.07     40.61 o 
  -6   1  20       45.90      -45.74     39.62 o 
  -5   1  20        2.57      -56.18     37.45 o 
  -4   1  20       65.98      -38.03     49.64 o 
  -3   1  20      291.03      257.52    112.13 o 
  -2   1  20       97.89      116.03     59.29 o 
  -1   1  20       35.93       62.58     52.75 o 
   0   1  20     3332.19     2952.43    232.06 o 
   1   1  20        2.82      -52.60     51.91 o 
   2   1  20        8.86      -77.12     61.43 o 
   3   1  20       37.94       25.90     60.45 o 
   4   1  20       24.20      -73.04     59.10 o 
   5   1  20        0.48       33.58    121.88 o 
   6   1  20      614.73      807.73    126.88 o 
   7   1  20       14.64      -12.63     85.46 o 
  -9   2  20       42.08      -33.71     49.40 o 
  -8   2  20        2.36      -17.41     51.68 o 
  -7   2  20      351.59      302.24     65.09 o 
  -6   2  20      166.11       85.89     52.32 o 
  -5   2  20       20.58      -36.74     42.34 o 
  -4   2  20      180.33       81.41     54.81 o 
  -3   2  20       31.81        0.99     42.31 o 
  -2   2  20      202.20      250.72     68.90 o 
  -1   2  20      372.41      266.14     69.63 o 
   0   2  20        8.71        7.63     54.45 o 
   1   2  20      394.39      358.71     81.04 o 
   2   2  20      418.16      512.17     93.07 o 
   3   2  20        7.74      -67.92     58.56 o 
   4   2  20      513.55      614.48    103.77 o 
   5   2  20       70.82      -20.34     70.28 o 
   6   2  20       25.95       64.08     79.41 o 
  -8   3  20        0.29       -4.80     54.36 o 
  -7   3  20       41.51       75.27     66.46 o 
  -6   3  20       51.65        8.03     52.16 o 
  -5   3  20      286.66      262.14     74.20 o 
  -4   3  20       29.01       15.59     48.39 o 
  -3   3  20      207.85      172.08     62.62 o 
  -2   3  20        1.84      -37.89     40.40 o 
  -1   3  20      117.15       35.30     47.41 o 
   0   3  20      254.44      299.32    151.13 o 
   1   3  20       66.44       31.90     62.40 o 
   2   3  20        0.76      -65.81     56.62 o 
   3   3  20       82.09       -3.43     92.63 o 
   4   3  20       11.51      -25.76     69.14 o 
   5   3  20      735.23      791.60    122.12 o 
   6   3  20      200.85      230.23     96.62 o 
  -8   4  20        0.62      -40.07     65.94 o 
  -7   4  20      406.85      718.75     95.27 o 
  -6   4  20       19.72       -5.21     56.16 o 
  -5   4  20        0.48      -76.47     50.98 o 
  -4   4  20       32.76       23.39     51.46 o 
  -3   4  20        1.74      -35.18     43.59 o 
  -2   4  20      301.13      218.25     61.90 o 
  -1   4  20      488.04      560.24     76.86 o 
   0   4  20       10.85      -17.97     48.22 o 
   1   4  20      464.31      489.53     94.07 o 
   2   4  20       63.81       11.39     58.79 o 
   3   4  20       35.98       29.20     72.46 o 
   4   4  20       51.28      147.82     76.09 o 
   5   4  20       39.28       57.30    105.30 o 
  -7   5  20       67.93      101.72     78.98 o 
  -6   5  20        9.31       -0.48     56.90 o 
  -5   5  20      215.61      238.03     68.88 o 
  -4   5  20       99.17      110.46     59.95 o 
  -3   5  20       97.98       18.80     65.43 o 
  -2   5  20      307.53      356.53     76.35 o 
  -1   5  20       20.18      -58.25     49.08 o 
   0   5  20       14.20      -19.36     48.75 o 
   1   5  20       99.29      130.23     54.31 o 
   2   5  20       18.80      -70.97     58.10 o 
   3   5  20       72.07      -75.34     62.40 o 
   4   5  20        6.67        8.78     88.73 o 
  -6   6  20      118.38      266.30     86.90 o 
  -5   6  20       59.25      -49.28     55.10 o 
  -4   6  20        2.41        7.11     62.21 o 
  -3   6  20        2.69      -72.33     51.38 o 
  -2   6  20        1.95      -14.07     56.44 o 
  -1   6  20      307.97      438.16     78.55 o 
   0   6  20       29.32        8.10     58.93 o 
   1   6  20      241.83      258.85     95.27 o 
   2   6  20        1.78      -17.62     54.37 o 
   3   6  20       13.82       83.41     71.69 o 
  -3   7  20      178.03      103.24     66.04 o 
  -2   7  20      248.84      309.03     78.21 o 
  -1   7  20        7.16        9.06     69.70 o 
   0   7  20      492.19      483.63    151.68 o 
   1   7  20       24.10      -78.78     52.52 o 
  -7   0  21      376.62      429.02    126.76 o 
  -5   0  21        2.25      -85.80     60.45 o 
  -3   0  21      224.42      261.31    101.40 o 
  -1   0  21     1765.47     1569.82    163.81 o 
   1   0  21      100.17      101.40     93.60 o 
   3   0  21      150.64      113.11     99.45 o 
   5   0  21     1230.55     1622.47    230.11 o 
  -8   1  21      110.20      144.94     93.46 o 
  -7   1  21       27.94      -23.94     46.27 o 
  -6   1  21       28.52      -11.63     56.33 o 
  -5   1  21      486.83      311.28     76.52 o 
  -4   1  21        1.96      -11.70     51.59 o 
  -3   1  21      423.09      538.54    203.78 o 
  -2   1  21       39.28       -8.01     50.52 o 
  -1   1  21      124.51      120.86     61.87 o 
   0   1  21       53.71       37.68     59.97 o 
   1   1  21      863.29      948.49    114.43 o 
   2   1  21       14.94      -56.74     58.49 o 
   3   1  21      201.78      148.21     74.90 o 
   4   1  21        2.88      -50.15     61.35 o 
   5   1  21        3.05      -77.73     69.63 o 
  -7   2  21       27.77      -21.87     46.49 o 
  -6   2  21      160.64       83.23     55.32 o 
  -5   2  21        9.87      -23.39     46.12 o 
  -4   2  21      110.33       -7.19     41.82 o 
  -3   2  21        6.12      -57.51     51.70 o 
  -2   2  21        4.27      -10.41     56.62 o 
  -1   2  21     1017.33     1028.47    171.61 o 
   0   2  21      112.31       90.59     64.97 o 
   1   2  21        0.16      -37.19     56.08 o 
   2   2  21       28.30       -9.56     63.39 o 
   3   2  21        8.74      -49.41     57.21 o 
   4   2  21       94.50      130.83     75.90 o 
   5   2  21      234.85      295.42     94.40 o 
  -7   3  21       17.30        0.86     55.15 o 
  -6   3  21        0.95       -2.13     47.91 o 
  -5   3  21      144.74      172.11     59.61 o 
  -4   3  21        7.28      -41.97     48.21 o 
  -3   3  21      109.18      107.96     54.70 o 
  -2   3  21      229.48      235.30     72.47 o 
  -1   3  21        0.17      -61.16     57.21 o 
   0   3  21      295.07      301.09    109.20 o 
   1   3  21      118.58       19.50     63.43 o 
   2   3  21       29.17       12.68     67.92 o 
   3   3  21       47.64      -11.70     64.81 o 
   4   3  21       12.57      -61.75     66.89 o 
  -6   4  21      365.39      317.27     73.27 o 
  -5   4  21        5.73      -75.63     50.42 o 
  -4   4  21        6.25      -43.97     49.82 o 
  -3   4  21      143.97       89.87     76.80 o 
  -2   4  21        2.60      -41.12     48.47 o 
  -1   4  21      287.49      310.99     84.79 o 
   0   4  21      250.72      238.36     86.78 o 
   1   4  21        0.67       -4.90     62.01 o 
   2   4  21      276.99      292.28     84.34 o 
   3   4  21       16.80      -62.24     66.52 o 
   4   4  21      176.36      227.90     92.46 o 
  -5   5  21        6.44      -46.65     57.30 o 
  -4   5  21       10.22       -8.35     60.23 o 
  -3   5  21       34.47      -65.37     53.88 o 
  -2   5  21      310.78      383.36     74.17 o 
  -1   5  21       96.98       78.10     57.02 o 
   0   5  21      696.10      761.03     91.27 o 
   1   5  21       11.43       50.98     76.07 o 
   2   5  21        3.62        1.80     65.33 o 
  -2   6  21        4.97      -78.26     57.12 o 
  -1   6  21      178.62      146.59     93.23 o 
   0   6  21       38.06      -61.70     55.73 o 
  -6   0  22      247.98      323.71    113.11 o 
  -4   0  22      507.41      512.87    126.76 o 
  -2   0  22       12.33      -79.95     68.25 o 
   0   0  22     1274.54     1320.21    191.11 o 
   2   0  22        4.06      -33.15     85.80 o 
  -6   1  22       17.78        4.32    124.81 o 
  -5   1  22        5.96       -3.60     71.18 o 
  -4   1  22       90.53       67.28     63.43 o 
  -3   1  22       63.19       39.66     59.10 o 
  -2   1  22      749.92      819.14    122.86 o 
  -1   1  22       14.75       49.59     62.46 o 
   0   1  22       19.78       -8.91     57.72 o 
   1   1  22        4.09        0.20     59.88 o 
   2   1  22       96.12       97.01     68.00 o 
   3   1  22        6.11      -13.79     68.25 o 
  -5   2  22       11.43      -44.52     45.60 o 
  -4   2  22       73.49       54.96     59.92 o 
  -3   2  22      203.77      195.01     71.91 o 
  -2   2  22       19.77      -42.72     57.72 o 
  -1   2  22       39.13       63.40     84.83 o 
   0   2  22      425.06      322.49     88.73 o 
   1   2  22        8.65      -81.68     54.45 o 
   2   2  22        7.22      -49.62     57.21 o 
   3   2  22       33.89      -26.66     69.63 o 
  -5   3  22        0.31      -67.38     44.92 o 
  -4   3  22       73.33       70.89     55.49 o 
  -3   3  22       10.04       -4.25     50.50 o 
  -2   3  22      405.25      513.72    147.23 o 
  -1   3  22      114.46       44.75     63.03 o 
   0   3  22        0.21       33.53     63.22 o 
   1   3  22      256.72      131.27     76.30 o 
   2   3  22       20.68      -22.64     66.89 o 
  -3   4  22       76.55       47.81     64.13 o 
  -2   4  22       23.07       21.15     54.70 o 
  -1   4  22      255.76      111.99     78.45 o 
   0   4  22       18.81      -11.70     67.00 o 
   1   4  22        9.68      -93.65     81.90 o 
  -1   0  23      128.66      148.21     99.45 o 
  -2   1  23      107.13      181.00     74.90 o 
  -1   1  23      625.28      493.42     95.12 o 
                                                 
